# Supplementary material for: Exposomic Biomonitoring of Polyphenols by Non-Targeted Analysis and Suspect Screening
Source: Anal Chem. 2023 Jul 6;95(28):10686–94. doi: 10.1021/acs.analchem.3c01393 (PMC10357401; doi:10.1021/acs.analchem.3c01393)
Supplement: Supplementary file 1 — ac3c01393_si_001.xlsx [file ac3c01393_si_001.xlsx]

## Sheet: Overview
Supplementary Information
Exposomic Biomonitoring of Polyphenols by Non-Targeted Analysis and Suspect Screening
Ian Oesterle†,‡,§, Manuel Pristner†,§, Sabrina Berger†, Mingxun Wang||, Vinicius Verri Hernandes†,#, Annette Rompel‡, Benedikt Warth†,#,*
†Department of Food Chemistry and Toxicology, Faculty of Chemistry, University of Vienna, 1090 Vienna, Austria
‡Universität Wien, Fakultät für Chemie, Institut für Biophysikalische Chemie, 1090 Wien, Austria; www.bpc.univie.ac.at
§Doctoral School of Chemistry, University of Vienna, 1090 Vienna, Austria
||Department of Computer Science, University of California Riverside, Riverside, CA, 92521, United States
#Exposome Austria, Research Infrastructure and National EIRENE Hub, Vienna, Austria
Contents
Table S1. List and supplier information of chemicals, reagents and solvents used, as presented in Oesterle et al.1
Table S2. Concentrations of the analytes in both the solvent and matrix-matched calibration samples after spiking.
Table S3. Parameters used during experimental set-up, such as for data acquisition, preprocessing and suspect screening.
Table S4. Suspect screening results of polyphenols from iterative DDA of twelve 24-h urine samples that can be split into three groups: after a two day low polyphenol diet washout, after consuming a high polyphenol smoothie in the morning, and after following a day of high polyphenol diet.
Table S5. Suspect screening results of xenobiotics and endogenous metabolites from iterative DDA of twelve 24-h urine samples that can be split into three groups: after a two day low polyphenol diet washout, after consuming a high polyphenol smoothie in the morning, and after following a day of high polyphenol diet.
Table S6. Features which were not able to be annotated but by using SIRIUS to obtain their molecular formula, are potentially polyphenols by Van Krevelen analysis. Moreover, the features are indicated if they are most likely a phenolic acid, non-flavonoid, flavonoid, or in the middle of all three families based on the region they are located in the Van Krevelen plot.
Table S7. Significant features from statistical analysis (p<0.1) between two comparisons: 24-h urine after a two low polyphenol washout versus 24-h urine after consuming a high polyphenol smoothie; and 24-h urine after a two low polyphenol washout versus 24-h urine following a day with a high polyphenol diet.
Table S8. Features that were not able to be annotated but are detected in either the samples from the 24-h urine after consuming a high polyphenol smoothie in the morning or 24-h urine following a day with a high polyphenol diet but not in the samples from the 24-h urine after a two low polyphenol washout.
Table S9. Features that were not able to be annotated but are most likely a polyphenol or polyphenol metabolite based on the class determined by CANOPUS.
Table S10. Features that were not able to be annotated but indicate having a sulfate neutral loss following a MassQL query.
Table S11. Features that were not able to be annotated but indicate having a glucuronide neutral loss following a MassQL query.
Table S12. Hits from the raw data files that were not able to be annotated but indicate having a glucuronide neutral loss following a MassQL query.
Table S13. Hits from the raw data files that were not able to be annotated but indicate having a sulfate neutral loss following a MassQL query.
Table S14. Calculated Limit of Detections (LOD) for each analyte in high resolution mass spectrometry (HRMS) at spiking level 2 and in low resolution mass spectrometry (LRMS)1.
Table S15. Concentrations of the different polyphenol analytes found in the 24-h pooled urine samples from the pilot study1.

## Sheet: Table S1
Table S1. List and supplier information of chemicals, reagents and solvents used, as presented in Oesterle et al.1
1Oesterle, I.; Braun, D.; Rompel, A.; Warth, B. Quantifying up to 90 Polyphenols Simultaneously in Human Bio-Fluids by LC-MS/MS. Anal. Chim. Acta 2022, 1216, 339977. https://doi.org/10.1016/j.aca.2022.339977.
Compound	Supplier	Item Number	Lot Number	Purity (%)
Dihydrochalcones
Phloretin	Cayman Chemical Company	14452-1g	0447930-17	100
Hydroxybenzoic Acids
3,5-Dihydroxybenzoic acid	Aldrich	D110000-100g	STBH7679	99.9
3-Hydroxybenzoic acid	Sigma-Aldrich	36333-100mg	BCBV2381	99.8
4-Hydroxybenzoic acid	Sigma	240141-50g	BCCB8991	100
Benzoic acid	Sigma-Aldrich	242381	MKBG9391V	99.9
Ellagic acid	Sigma	E-2250	70K1240	99
Ethyl gallate	Phytolab	83080-100mg	5950	100
Gallic acid	Sigma	G7384-100g	SLBW1280	100
Hippuric acid	Sigma-Aldrich	68069-10mg	BCCC6491	99.9
Protocatechuic acid	Sigma	P-5630	072K3446	99.8
Salicylic acid	Sigma-Aldrich	247588	09712LE	99.8
Syringic acid	Sigma	S6881-5g	BCCB1235	99.5
Vanillic acid	Sigma	V-2250	50H7714	99
Hydroxycinnamic Acids
Caffeic acid	Sigma	C0625	089K1114	99.3
Caffeic acid-3-β-D-glucuronide	Toronto Research Chemicals	C080015-1mg	1-KMR-141-3	99.7
Chlorogenic acid	Aldrich	C3878	SLBL9959V	99
Cinnamic acid	Fluka	96340	408492/1	99.3
Dihydrocaffeic acid	Aldrich	10.260-1	1235963	98
Dihydroferulic acid	Aldrich	17803	BCBH4069V	100
Ferulic acid	Fluka	46278	357835/1	100
Hydrocinnamic acid	Sigma-Aldrich	80725-100mg	BCBZ7642	99.9
Isoferulic acid	Toronto Research Chemicals	H946180-2.5mg	12-XJZ-152-1	98
p-Coumaric acid	Sigma	C9008-5g	095K1340	99.7
Sinapic acid	Sigma	D7927	71240	98.5
trans-m-Coumaric acid	Phytolab	83258-10mg	10022	100
trans-o-Coumaric acid	Phytolab	82343-100mg	4341	99.9
Hydroxyphenylacetic Acids
3-(3-Hydroxyphenyl)propionic acid	Sigma-Aldrich	91779-10mg	BCCB6466	99.8
3-Hydroxyphenylacetic acid	Aldrich	H49901-5g	STBB5523	99.2
4-Hydroxyphenylacetic acid	Sigma	H50004-5g	BCCB4700	99.7
Homoprotocatechuic acid	Aldrich	85,021-7	S23418-404	99.4
Homovanillic acid	Sigma-Aldrich	69673-25mg	BCCC5315	99.6
Lignans
Enterodiol	Phytolab	80436-10mg	11769	98.5
Enterolactone	Phytolab	80437-10mg	5185	99.1
Others
2,6-Dimethoxyphenol	Aldrich	D135550	MKBG7714V	99.4
3,5-Dimethoxy-4-hydroxyphenylacetic acid	Aldrich	631310	07406JC	99.1
3-Methylcatechol	Aldrich	M34006	MKBB9900	99.1
4-Methylcatechol	Aldrich	M34200	MKBB9773	98.8
Catechol	Sigma	C-9510	96F-0536	99
Eugenol	Extrasynthese	6178 S	08-0921/0	99.8
Guaiacol	Sigma	G5502	87H3425	99.7
Hydroxytyrosol	Extrasynthese	4999 S	12-0520/0	100
Pyrogallol	Merck	612	1151574	99.5
Thymol	Sigma	16254	SZBB0460V	99.4
Tyrosol	Aldrich	188255-5g	MKBQ4456V	99.8
Urolithin A	Sigma-Aldrich	SML1791-5mg	76439	98.8
Stilbenes
Dihydroresveratrol	Toronto Research Chemicals	D678960-1mg	2-MJJ-97-1	98
Polydatin	Extrasynthese	4974 S	02-0822/0	99.2
Pterostilbene	Toronto Research Chemicals	P839890-50mg	1-NYL-63-1	98
Resveratrol	Extrasynthese	4963 S	02-1219/0	99.7
Anthocyanins
Cyanidin chloride	Extrasynthese	0909 S	38-0723/0	98
Cyanidin-3-O-glucoside chloride	Extrasynthese	0915 S	45 – 1114/0	97.6
Cyanidin-3-O-rutinoside chloride	Extrasynthese	0914 S	31 – 0917/0	97.3
Cyanidin-3-O-sambubioside chloride	Extrasynthese	0949 S	04 – 0311/0	97.2
Delphinidin chloride	Extrasynthese	0904 S	63 – 0814/0	97.8
Delphinidin-3-O-glucoside chloride	Extrasynthese	0938 S	27 – 1023/0	99.5
Catechins
(-)-Epicatechin	Sigma	E-1753	32H2519	98
(-)-Epicatechin gallate	Extrasynthese	0978 S	12-0721/0	99.3
(-)-Epigallocatechin	Extrasynthese	0979 S	11-0703/0	99.2
(-)-Epigallocatechin gallate	Sigma	E4143	031M1175V	95
(-)-Gallocatechin	Extrasynthese	0973 S	05-1014/0	98.9
(+)-Catechin	Extrasynthese	0976 S	25-0204/0	100
Flavanones
(+/-)-Naringenin	Sigma	N5893-1g	BCBC1784	96
8-Prenylnaringenin	Sigma	75119-5mg	BCCB4227	100
Hesperetin	Cayman Chemical Company	Cat. 10006084	121938-5	98.4
Hesperidin	Fluka	52040	1117099	92.3
Isoxanthohumol	Extrasynthese	1367 S	01-1020/0	99.5
Naringin hydrate	Alfa Aesar	L10163	10126866	98
Neohesperidin	Extrasynthese	1132 S	09-0924/0	99.6
Neohesperidin dihydrochalcone	SAFC	W381101-25g-K	MKBD9742V	85
Xanthohumol	Extrasynthese	1346 S	03-0524/0	100
Flavones
Apigenin	Sigma	10798-25mg	E445301/1V	95.4
Diosmetin	Extrasynthese	1108 S	15-0312/0	99.8
Diosmin	Extrasynthese	1109 S	11-1021/0	99.6
Flavonols
(+)-Rutin trihydrate	Aldrich	R230-3	10422EW	95
Isorhamnetin	Extrasynthese	1120 S	32-0215/0	99.3
Kaempferol	Sigma	60010	BCCC4134	99.7
Kaempferol-3-O-glucuronide	Extrasynthese	1356 S	03-0302/0	99.6
Quercetin	Sigma	Q4951-10g	060M1196V	98
Quercetin-7-O-β-D-glucuronide	Toronto Research Chemicals	Q509515-2.5mg	12-QFY-8-3	95.4
Isoflavones
Biochanin A	Extrasynthese	1349 S	01-0106/0	99.9
Daidzein	Extrasynthese	1370 S	03-0204/0	99.5
Daidzein-7-β-D-glucuronide potassium salt	Toronto Research Chemicals	D103510-5mg	3-LGA-24-2	95
Genistein	Extrasynthese	1372 S	01 – 0114/0	100
Genistein-7-β-D-glucuronide	Toronto Research Chemicals	G350015-2.5mg	3-JAE-172-1	95
Genistein-7-sulfate sodium salt	Toronto Research Chemicals	G350045-2.5mg	10-JLI-110-4	99.9
S-Equol	Sigma	SML2147-5mg	81122	97
Proanthocyanidins
Procyanidin A2	Extrasynthese	0985 S	05-0128/0	99.9
Procyanidin B1	Phytolab	89764-5mg	14872	97.4
Procyanidin B2	Toronto Research Chemicals	P755830-1mg	52-GHZ-187-1	98.3
Procyanidin C1	Phytolab	89537-5mg	15436	97.4
Reagents
Methanol, LC-MS grade	Honeywell	34966	Various	N/A
Acetonitrile, LC-MS grade	Honeywell	34967	Various	N/A
Water, LC-MS grade	VWR	63645.3	Various	N/A
Formic acid, UPLC-MS Optigrade	Bartelt	SO9679B001	1373 811	N/A
Human Matrices
Pooled Li-heparin human plasma	Innovative Research	IPLAWBLIH100ML	31982	N/A
Pooled human AB serum	Sigma-Aldrich	H4522	SLBW8068	N/A

## Sheet: Table S2
Table S2. Concentrations of the analytes in both the solvent and matrix-matched calibration samples after spiking.
Analyte	Level 1 (ng/mL)	Level 2 (ng/mL)	Level 3 (ng/mL)	Level 4 (ng/mL)	Level 5 (ng/mL)	Level 6 (ng/mL)	Level 7 (ng/mL)
Apigenin	3.83	11.5	23.0	45.9	91.9	184	294
Benzoic acid	77.8	233	467	934	1870	3740	5980
Biochanin A	0.08	0.25	0.49	0.98	1.95	3.90	6.24
Caffeic acid	3.70	11.1	22.2	44.4	88.8	178	284
Caffeic acid-3-B-D-glucuronide	0.46	1.38	2.76	5.53	11.1	22.1	35.4
(+)-Catechin	2.24	6.71	13.4	26.9	53.7	107	172
Catechol	14.4	43.3	86.6	173	346	692	1110
Chlorogenic acid	1.42	4.26	8.53	17.1	34.1	68.2	109
Cinnamic acid	26.5	79.5	159	318	636	1270	2040
trans-m-Coumaric acid	5.43	16.3	32.6	65.2	130	261	417
trans-o-Coumaric acid	0.90	2.70	5.41	10.8	21.6	43.2	69.2
p-Coumaric acid	0.76	2.29	4.57	9.15	18.3	36.6	58.5
Cyanidin	21.1	63.4	127	254	507	1010	1620
Cyanidin-3-O-glucoside	2.98	8.94	17.9	35.7	71.5	143	229
Cyanidin-3-O-rutinoside	0.90	2.70	5.41	10.8	21.6	43.3	69.2
Cyanidin-3-O-sambubioside	11.5	34.5	69.0	138	276	552	884
Daidzein	0.46	1.38	2.76	5.53	11.1	22.1	35.4
Daidzein-7-B-D-glucuronide	0.62	1.87	3.72	7.46	14.9	29.8	47.7
Delphinidin	40.5	122	243	486	972	1940	3110
Delphinidin-3-O-glucoside	15.4	46.3	92.5	185	370	740	1180
Dihydrocaffeic acid	0.62	1.87	3.72	7.46	14.9	29.8	47.7
Dihydroferulic acid	1.36	4.08	8.17	16.3	32.7	65.3	105
Dihydroresveratrol	0.18	0.54	1.08	2.16	4.32	8.65	13.8
3,5-Dihydroxybenzoic acid	3.41	10.2	20.5	41.0	81.9	164	262
3,5-Dimethoxy-4-hydroxyphenylacetic acid	4.51	13.5	27.1	54.2	108	217	347
2,6-Dimethoxyphenol	0.54	1.62	3.24	6.48	13.0	25.9	41.5
Diosmin	5.71	17.1	34.2	68.5	137	274	438
Diosmetin	1.30	3.90	7.80	15.6	31.2	62.4	99.8
Ellagic acid	33.4	100	201	401	803	1610	2570
Enterodiol	0.26	0.78	1.56	3.12	6.24	12.5	20.0
Enterolactone	0.54	1.62	3.24	6.48	13.0	25.9	41.5
(-)-Epicatechin	2.53	7.59	15.2	30.3	60.7	121	194
(-)-Epicatechin gallate	2.02	6.06	12.1	24.3	48.5	97.1	155
(-)-Epigallocatechin	0.92	2.76	5.53	11.1	22.1	44.2	70.7
(-)-Epigallocatechin gallate	1.96	5.88	11.8	23.5	47.1	94.2	151
Ethyl gallate	0.30	0.90	1.81	3.61	7.22	14.4	23.1
Eugenol	23.2	69.7	139	279	557	1110	1780
Ferulic acid	2.81	8.45	16.9	33.8	67.6	208	216
Gallic acid	0.60	1.81	3.61	7.22	14.4	28.9	46.2
(-)-Gallocatechin	3.92	11.8	23.5	47.0	94.0	188	301
Genistein	0.60	1.81	3.61	7.22	14.4	28.9	46.2
Genistein-7-B-D-glucuronide	2.09	6.29	12.6	25.1	50.3	101	161
Genistein-7-O-sulfate	0.50	1.51	3.01	6.03	12.0	24.1	38.6
Guaiacol	88.6	266	532	1060	2130	4250	6810
Hesperidin	0.72	2.16	4.32	8.65	17.3	34.6	55.3
Hesperetin	0.64	1.92	3.85	7.69	15.4	30.8	49.2
Hippuric acid	25.1	50.4	101	202	403	807	1290
Homovanillic acid	3.16	9.48	19.0	37.9	75.8	152	243
Homoprotocatechuic acid	3.18	9.54	19.1	38.1	76.3	153	244
Hydrocinnamic acid	6.34	19.0	38.0	76.1	152	304	487
3-Hydroxybenzoic acid	13.6	40.7	81.4	163	325	651	1040
4-Hydroxybenzoic acid	0.80	2.40	4.80	9.60	19.2	38.4	61.4
3-Hydroxyphenylacetic acid	14.8	44.5	89.1	178	356	712	1140
4-Hydroxyphenylacetic acid	6.36	19.1	38.1	76.3	152.5	305	488
3-(3-Hydroxyphenyl)propionic acid	0.92	2.76	5.53	11.1	22.1	44.2	70.7
Hyroxytyrosol	2.02	6.06	12.1	24.3	48.5	97.1	155
Isoferulic acid	1.52	4.56	9.12	18.3	36.5	208	117
Isorhamnetin	0.60	1.81	3.61	7.22	14.4	28.9	46.2
Isoxanthohumol	0.06	0.18	0.36	0.73	1.46	2.93	4.70
Kaempferol	12.3	37.0	74.0	148	296	592	947
Kaempferol-3-O-glucuronide	1.12	3.37	6.73	13.5	26.9	53.8	86.1
3-Methylcatechol	3.58	10.7	21.5	42.9	85.8	172	275
4-Methylcatechol	3.16	9.48	19.0	37.9	75.8	152	243
(+/-)-Naringenin	0.58	1.74	3.49	6.97	14.0	27.9	44.6
Naringin	3.56	10.7	21.3	42.7	85.4	171	273
Neohesperidin	2.53	7.59	15.2	30.3	60.7	121	194
Neohesperidin dihydrochalcone	0.20	0.60	1.20	2.41	4.81	9.62	15.4
Phloretin	0.28	0.85	1.68	3.37	6.73	13.5	21.6
Polydatin	0.82	2.46	4.93	9.86	19.7	39.4	63.1
8-Prenylnaringenin	0.12	0.36	0.72	1.45	2.89	5.79	9.26
Protocatechuic acid	0.78	2.34	4.68	9.36	18.7	37.4	59.9
Procyanidin A2	2.39	7.15	14.3	28.6	57.2	114	183
Procyanidin B1	2.02	6.06	12.1	24.3	48.5	97.1	155
Procyanidin B2	5.81	17.4	34.9	69.8	140	279	446
Procyanidin C1	4.23	12.7	25.4	50.7	101	203	324
Pterostilbene	0.12	0.36	0.72	1.45	2.89	5.79	9.26
Pyrogallol	1.84	5.53	11.1	22.1	44.2	88.4	141
Quercetin	1.00	3.00	6.00	12.0	24.0	48.0	76.8
Quercetin-7-O-B-D-glucuronide	2.37	7.10	14.2	28.4	56.8	114	182
Resveratrol	0.42	1.26	2.53	5.06	10.1	20.2	32.4
(+)-Rutin	0.98	2.94	5.88	11.8	23.5	47.1	75.3
Salicylic acid	1.76	5.28	10.6	21.1	42.3	84.5	135
S-Equol	8.33	25.0	49.9	99.9	200	400	639
Sinapic acid	0.94	2.82	5.64	11.3	22.6	45.2	72.3
Syringic acid	0.96	2.88	5.77	11.5	23.1	46.1	73.8
Thymol	10.9	32.6	65.2	130	261	522	835
Tyrosol	74.6	224	448	895	1790	3580	5730
Urolithin A	0.88	2.65	5.28	10.6	21.1	42.3	67.7
Vanillic acid	2.28	6.83	13.7	27.3	54.6	109	175
Xanthohumol	0.18	0.54	1.08	2.16	4.32	8.65	13.8

## Sheet: Table S3
Table S3. Parameters used during experimental set-up, such as for data acquisition, preprocessing and suspect screening.
Experimental step or program used	Step	Parameters used
Mass Spectromety Acquisition	LOD Comparison using Full Scan	AGC of 3E6; and maximum injection time of 200 ms
	Data-Dependent Acquisition	Centroided mode; AGC of 1E6 and maximum injection time of 100 ms for full scan; AGC of 5E5 and maximum injection time of 120 ms for MS2; isolation window of 1.0 m/z; miniumm AGC of 4E3; and dynamic exclusion of 10 s
Sensitivity Comparison	Formula to calculate LOD	where σ is the standard deviation of the concentration and n is the number of replicates used for the standard deviation calculation
MZMine	Mass detection	5.0E4 noise level for MS1
	Mass detection	1.2E3 noise level for MS2
	ADAP Chromatogram Builder	Retention time: 0.5-14.0 min; MS level: 1; Polarity: negative; Minimum group size in number of scans: 4; Group intensity threshold: 5.0E4; Minimum highest intensity: 9.0E4; Scan to scan accuracy: 0.0015 m/z or 10 ppm
	Local minimum feature resolver	MS/MS scan pairing: on with retention time tolerance of 0.2 min; MS1 to MS2 precursor tolerance of 0.01 m/z or 10 ppm; Dimension: retention time; Chromatographic threshold: 85.0%; Minimum search range RT/Mobility: 0.05; Minimum relative height: 0.0%; Minimum absolute height: 2.2E5; Minimum ratio of peak top/edge: 1.60; Peak duration range (min/mobility): 0.0-1.0; Minimum number of data points: 4
	13C isotope filter	m/z tolerance: 0.001 m/z or 3.0 ppm; Retention time tolerance: 0.02 min (absolute); Monotonic shape: on; Maximum charge: 2; Representative isotope: Most intense; Never remove feature with MS2: on
	Isotopic peaks finder	Chemical elements: H, C, N, O, S; m/z tolerance: 0.001 m/z or 5.0 ppm; Maximum charge of isotope m/z: 2
	Join aligner	m/z tolerance: 0.001 m/z or 5.0 ppm; Weight for m/z: 3; Retention time tolerance: 0.10 min (absolute); Weight for RT: 1; Mobility tolerance: off; Mobility weight: 1.0
	Peak finder	Intensity tolerance: 20.0%; m/z tolerance: 0.002 m/z or 5.0 ppm; Retention time tolerance: 0.06 min (absolute); Minimum data points: 3
	Spectral library search	MS level: 2; Check all scans (only for MS2): on; Precursor m/z tolerance: 0.01 m/z or 20 ppm; Remove precurosr: on; Minimum ion intensity: 0.0E0; Crop spectra to m/z overlap: on; Spectral m/z tolerance: 0.02 m/z or 25 ppm; Retention time tolerance: off; Minimum marched signals: 4; Similarity: Weighted dot-product cosine with MassBank weights and a minimum cos similarity of 0.7
	Local compound database search	m/z tolerance: 0.001 m/z or 5 ppm; Retention time tolerance: 1.0 min (absolute); Mobility time tolerance: 0.01
SIRIUS	SIRIUS - Molecular Formula Identification	Instrument: Orbitrap; MS2 Mass accuracy: 5 ppm; Possible Ionizations: [M + Br]-, [M + Cl]-, [M - H]-; Elements allowed in Molecular Formula: 0 to infinite for H, C, N, O, P, B
	ZODIAC - Network-based improvement of SIRIUS molecular formula ranking	Considered candidates 300 m/z: 10; Considered candidates 800 m/z: 50; Use 2-step approach: on; Edge threshold: 0.95; Min local connections: 10
	CSI:FingerID - Fingerprint Prediction	Adducts: [M + Br]-, [M + Cl]-, [M - H]-
	CSI:FingerID - Structure Database Search	Search DBs: on with Bio Database
METLIN	Identification and Similarity Analysis	Tolerance: 30 ppm; Charge: Negative; Collision Energy (eV): Composite; Scoring Algorithm: Cosine; Type: MS2; Peptides: Exclude; Halogens: Exclude; Minimum cosine similarity: 0.7
MassQL	Sulfate Loss	MS2 peak at X m/z and at X - 79.9573 m/z, both with a minimum intensity of 10% relative to the base peak. MassQL query link: https://proteomics2.ucsd.edu/ProteoSAFe/status.jsp?task=033a083adef8489a85c3f15b9c6bc591
	Sulfate Loss of mzML raw data	MS2 peak at X m/z and at X - 79.9573 m/z, both with a minimum intensity of 10% relative to the base peak. MassQL query link: https://proteomics2.ucsd.edu/ProteoSAFe/status.jsp?task=13bcfa8cfa2642cfb425d16bfaec2c90
	Glucuronide Loss	MS2 neutral loss of 176.0321 m/z with a 5 ppm tolerance. MassQL query link: https://proteomics2.ucsd.edu/ProteoSAFe/status.jsp?task=cfebc42c89804e57a932c58d033133fe
	Glucuronide Loss of mzML raw data	MS2 neutral loss of 176.0321 m/z with a 5 ppm tolerance. MassQL query link: https://proteomics2.ucsd.edu/ProteoSAFe/status.jsp?task=2d8ef5ae2f244f6c9920257d7406cd90

## Sheet: Table S4
Table S4. Suspect screening results of polyphenols from iterative DDA of twelve 24-h urine samples that can be split into three groups: after a two day low polyphenol diet washout, after consuming a high polyphenol smoothie in the morning, and after following a day of high polyphenol diet.
Compound(s)	Molecular Formula	Adduct	m/z	Retention Time (min)	Cosine Score MS2 Spectral Library Match	SIRIUS - CSI:FingerID Score	SIRIUS Confidence Score	PubChem ID	CAS Number	MassQL Results	Identification Level	Fold Change from washout 24-h urine to 24-h after polyphenol smoothie	Fold Change from washout 24-h urine to 24-h after high polyphenol diet	Feature detected in 24-h urine after polyphenol smoothie but not in 24-h urine after washout	Feature detected in 24-h urine after high polyphenol diet but not in 24-h urine after washout
3,5-Dihydroxybenzoic acid	C7H6O4	[M - H]-	153.019	2.24	NA	-8.24	0.304	7424	99-10-5	NA	1	0.2	NA	No	No
3-Methylcatechol	C7H8O2	[M - H]-	123.045	3.07	0.8	-28.2	0.182	340	488-17-5	NA	1	0.39	NA	No	No
4-Hydroxybenzoic acid	C7H6O3	[M - H]-	137.024	3.75	NA	NA	NA	135	99-96-7	NA	1	NA	2.1	No	No
Caffeic acid	C9H8O4	[M - H]-	179.035	4.29	0.95	-47.4	0.16	689043	501-16-6	NA	1	NA	2.4	No	No
Daidzein	C15H10O4	[M - H]-	253.05	7.19	0.94	-6.71	0.192	5281708	486-66-8	NA	1	9.3	25	Yes	Yes
Daidzein 7-O-glucuronide	C21H18O10	[M - H]-	429.082	5.19	0.98	-21	0.37	11316354	38482-80-3	Glucuronide	1	64	130	No	No
Ferulic acid	C10H10O4	[M - H]-	193.05	5.98	NA	-33.6	0.117	445858	537-98-4	NA	1	NA	8.6	Yes	No
Genistein	C15H10O5	[M - H]-	269.045	8.25	NA	-5.1	0.196	5280961	446-72-0	NA	1	23	31	Yes	Yes
Genistein 7-O-glucuronide	C21H18O11	[M - H]-	445.077	5.97	0.968	-16.5	0.257	15940724	38482-81-4	Glucuronide	1	23	25	Yes	Yes
Hippuric acid	C9H9NO3	[M - H]-	178.051	4.13	NA	-24.1	0.614	464	495-69-2	NA	1	NA	2.4	No	No
Salicylic acid	C7H6O3	[M - H]-	137.024	6.32	NA	NA	NA	338	69-72-7	NA	1	NA	NA	No	No
2-Hydroxyphenylacetic acid	C8H8O3	[M - H]-	151.04	4.89	0.851	NA	NA	11970	614-75-5	NA	2a	0.35	NA	No	No
3-(3,5-Dihydroxyphenyl)propanoic acid	C9H10O4	[M - H]-	181.05	3.76	0.785	-46.4	0.186	161525	26539-01-5	NA	2a	NA	NA	No	No
3,4,5-Trimethoxycinnamic acid	C12H14O5	[M - H]-	239.09	5.38	0.709	NA	NA	735755	20329-98-0	NA	2a	NA	NA	No	No
3,4-Dihydroxybenzaldehyde	C7H6O3	[M - H]-	137.024	1.28	0.7064	NA	NA	8768	139-85-5	NA	2a	0.26	NA	No	No
3-Hydroxycoumarin	C9H6O3	[M - H]-	161.024	6.53	0.7229	NA	NA	13650	939-19-5	NA	2a	NA	NA	No	No
3-O-Feruloylquinic acid	C17H20O9	[M - H]-	367.103	5.11	0.841	-15.8	0.263	10133609	87099-72-7	Glucuronide	2a	NA	15	Yes	No
4-Hydroxy-3-methoxymandelic acid	C9H10O5	[M - H]-	197.045	1.27	0.836	-3.74	0.304	1245	55-10-7	NA	2a	0.33	NA	No	No
4-Hydroxybenzenesulfonic acid	C6H6O4S	[M - H]-	172.991	3.05	0.8749	-30.5	0.152	4765	98-67-9	Sulfate	2a	0.38	0.46	No	No
4-Hydroxyhippuric acid	C9H9NO4	[M - H]-	194.046	2.45	0.989	-7.07	0.322	151012	2482-25-9	NA	2a	NA	3	No	No
4-Hydroxyphenyllactic acid	C9H10O4	[M - H]-	181.05	3.29	0.942	-10.5	0.339	9378	306-23-0	NA	2a	0.44	NA	No	No
4-O-Methylgallic acid	C8H8O5	[M - H]-	183.03	3.52	0.9	-20.5	0.189	78016	4319-02-02	NA	2a	9.9	110	Yes	Yes
5-Methoxysalicylate	C8H8O4	[M - H]-	167.035	5.88	0.732	-11.9	0.2	75787	2612-02-04	NA	2a	0.36	NA	No	No
Acetaminophen glucuronide	C14H17NO8	[M - H]-	326.087	1.17	0.749	-5.65	0.547	83944	16110-10-4	Glucuronide	2a	0.06	0.33	No	No
alpha-Hydroxyhippuric acid	C9H9NO4	[M - H]-	194.046	4.66	0.766	-124	0.294	450272	16555-77-4	NA	2a	0.34	3.9	No	No
Apigenin-7-O-glucuronide	C21H18O11	[M - H]-	445.077	6.35	0.944	-18.4	0.25	5319484	29741-09-1	Glucuronide	2a	25	44	No	No
Chrysin 7-glucuronide	C21H18O10	[M - H]-	429.082	5.67	0.916	-15.3	0.421	44257628	NA	Glucuronide	2a	17	43	Yes	Yes
Dobesilic acid	C6H6O5S	[M - H]-	188.986	0.79	0.9626	-12.7	0.112	17507	88-46-0	Sulfate	2a	0.21	0.11	No	No
Gentisinic acid	C7H6O4	[M - H]-	153.019	3.72	0.971	-11.1	0.319	3469	490-79-9	NA	2a	NA	2.4	No	No
Mequinol	C7H8O2	[M - H]-	123.045	4.41	1	-48	0.356	9015	150-76-5	NA	2a	0.15	0.24	No	No
N-Acetyltyrosine	C11H13NO4	[M - H]-	222.077	3.59	0.7261	-1.12	0.705	89216	2901-77-1	NA	2a	0.31	NA	No	No
p-Cresol sulfate	C7H8O4S	[M - H]-	187.007	5.0, 13.5	0.839	-5.31, -5.44	0.353, 0.338	4615423	3233-58-7	Sulfate	2a	0.35, 0.28	0.37, 0.28	No	No
Phenylglucuronide	C12H14O7	[M - H]-	269.066	3.73	0.7724	-7.42	0.983	119239	16063-67-5	Glucuronide	2a	0.39	NA	No	No
Resorcinol	C6H6O2	[M - H]-	109.029	2.38	0.9941	-41	0.146	5054	108-46-3	NA	2a	NA	4	No	No
Resorcinol monosulfate	C6H6O5S	[M - H]-	188.986	2.38	0.9694	-18.5	0.084	20573881	NA	Sulfate	2a	NA	3.6	No	No
Tyrosine	C9H11NO3	[M - H]-	180.066	0.71	0.949	-2.63	0.491	6057	60-18-4	NA	2a	0.14	0.42	No	No
Xanthurenic acid	C10H7NO4	[M - H]-	204.03	3.49	0.884	-8.35	0.478	5699	59-00-7	NA	2a	0.26	0.5	No	No
2-Methoxyresorcinol, 3-Methoxycatechol	C7H8O3	[M - H]-	139.04	3.52	0.77, 0.76	-79.8, -63.4	0.137	121805, 13622	29267-67-2, 934-00-9	NA	3a	0.48	16	No	No
4-(2-Hydroxyethoxy)benzoic acid, Everninic acid	C9H10O4	[M - H]-	181.05	3.41	0.95, 0.95	NA	NA	4312254, 586575	1711-24-6, NA	NA	3a	NA	4.5	No	No
alpha-Hydroxyhippuric acid, 4-Hydroxyhippuric acid	C9H9NO4	[M - H]-	194.046	3.08	0.96, 0.92	-135.2, -27.5	0.215	450272, 151012	16555-77-4, 2482-25-9	NA	3a	NA	4.6	No	No
Chrysin, 6,7-Dihydroxyflavone, 7,4´-Dihydroxyflavone	C15H10O4	[M - H]-	253.05	6.26	1.0, 0.95, 0.78	-85.6, -86.6, -32.7	0.202	5281607, 5353357, 5282073	480-40-0, 38183-04-9, 2196-14-7	NA	3a	19	30	Yes	Yes
m-Cresol, p-Cresol	C7H8O	[M - H]-	107.05	5.11	1.0, 1.0	-26.1	0.159	342, 2879	108-39-4, 106-44-5	NA	3a	NA	NA	No	No
N-Methylanthranilic acid, p-Acetamidophenol	C8H9NO2	[M - H]-	150.056	3.09	0.89, 0.86	NA, -118	0.122	67069, 1983	119-68-6, 103-90-2	NA	3a	NA	5.6	No	No
p-Cresol, o-Cresol	C7H8O	[M - H]-	107.05	4.54	1.0, 1.0	-39.4, -41.5	0.159	2879, 335	106-44-5, 95-48-7	NA	3a	0.47	NA	No	No
Phloroglucinol, Hydroxyhydroquinone	C6H6O3	[M - H]-	125.024	2.1	0.98, 0.98	-36.3, -78.7	0.151	359, 10787	108-73-6, 533-73-3	NA	3a	0.23	0.43	No	No
2-Aminophenol sulfate	C6H7NO4S	[M - H]-	188.002	0.63	NA	-57.5	0.246	181670	40712-56-9	Sulfate	3b	0.36	3.3	No	No
3-Amino-2-hydroxy-5-sulfobenzoic acid	C7H7NO6S	[M - H]-	231.992	3.22	NA	-40.8	0.156	22573	6201-86-1	Sulfate	3b	0.12	0.37	No	No
3-Methoxy-4-hydroxyphenylglycol sulfate	C9H12O7S	[M - H]-	263.022	0.8, 1.2	NA	-20.9, -22.0	0.377, 0.345	3035420	28700-49-4	Sulfate	3b	0.14, 0.18	0.35, NA	No	No
4-Ethylphenyl sulfate	C8H10O4S	[M - H]-	201.022	6.35	NA	-70.9	0.097	20822574	85734-98-1	Sulfate	3b	NA	3.8	No	No
4-Methylumbelliferyl glucuronide	C16H16O9	[M - H]-	351.069	5.11	NA	-52.2	0.603	91553	6160-80-1	NA	3b	0.44	0.39	No	No
5-Formylsalicylic acid	C8H6O4	[M - H]-	165.019	0.96	NA	-44.2	0.119	69226	616-76-2	NA	3b	0.18	NA	No	No
alpha-CEHC glucuronide	C22H30O10	[M - H]-	453.176	6.0, 7.1, 7.6	NA	NA, -147, NA	NA, 0.681, NA	134819285	477200-36-5	NA	3b	NA, 0.38, NA	NA	No	No
Chavicol sulfate	C9H10O4S	[M - H]-	213.022	7.06	NA	-76.7	0.339	66633409	1823179-01-6	Sulfate	3b	0.15	0.29	No	No
Dopamine	C8H11NO2	[M - H]-	152.071	0.91	NA	-15.7	0.4	681	51-61-6	NA	3b	0.05	NA	No	No
Feruloylglycine	C12H13NO5	[M - H]-	250.071	4.9	NA	-71.8	0.73	5280527	1220-05-9	NA	3b	NA	2.6	No	No
Guaiacol sulfate	C7H8O5S	[M - H]-	203.002	4.4	NA	-61.2	0.089	22473	3233-59-8	Sulfate	3b	0.16	0.25	No	No
Hippurate	C9H9NO3	[M - H2O - H]-	160.04	4.12	NA	-21.9	0.484	464	495-69-2	NA	3b	NA	3.1	No	No
Hydroquinone glucuronide	C12H14O8	[M - H]-	285.061	0.8, 1.4, 3.6	NA	-25.1, -33.5, -50.4	0.211, 0.188, 0.215	115166	35119-91-6	Glucuronide	3b	0.36, 0.15, NA	NA, NA, 14	No	No
L-Tyrosine-O-sulfate	C9H11NO6S	[M - H]-	260.023	0.79	NA	-25.5	0.284	514186	956-46-7	Sulfate	3b	0.23	NA	No	No
p-Cresol glucuronide	C13H16O7	[M - H]-	283.082	5.11	NA	-7.45	0.889	154035	17680-99-8	Glucuronide	3b	0.48	0.44	No	No
Shikimate	C7H10O5	[M - H]-	173.045	1.47	NA	-103	0.296	8742	138-59-0	NA	3b	0.27	NA	No	No
Syringic acid sulfate	C9H10O8S	[M - H]-	277.002	2.72	NA	-35.8	0.228	85519434	NA	Sulfate	3b	0.23	16	No	No
Tyramine O-sulfate	C8H11NO4S	[M - H]-	216.033	0.9	NA	-64.9	0.423	153005	30223-92-8	Sulfate	3b	0.21	NA	No	No
(?)-Epicatechin-7-sulfate	C15H14O9S	[M - H]-	369.028	4.46	NA	-62.7	0.204	71579121	NA	Sulfate	3c	NA	22	Yes	No
(E)-1-Hydroxy-4-(4-hydroxy-3-methoxyphenyl)but-3-en-2-one glucuronide	C17H20O10	[M - H]-	383.098	4.41	NA	-135, -140	0.255, 0.228	131839200	NA	Glucuronide	3c	33	150	Yes	Yes
(E)-1-Hydroxy-4-(4-hydroxy-3-methoxyphenyl)but-3-en-2-one glucuronide	C17H20O10	[M - H]-	383.098	4.61	NA	-135, -140	0.255, 0.228	131839200	NA	Glucuronide	3c	95	460	No	No
(S)-Equol 4'-sulfate	C15H14O6S-	[M]-	321.043	6.86	NA	-124	0.368	29979373	NA	Sulfate	3c	NA	3.3	Yes	Yes
[4-[(E)-2-Carboxyethenyl]-2-hydroxyphenyl] sulfate	C9H7O7S-	[M]-	258.991	4.58	NA	-74.6	0.125	21668704	NA	Sulfate	3c	NA	12	No	No
1-Methylpyrogallol-3-O-sulfate	C7H8O6S	[M - H]-	218.996	1.0, 2.1	NA	-51.7, -49.2	0.139, 0.230	122397221	NA	Sulfate	3c	NA, 11	0.06, 38	No	No
2,3-Dihydroxy-1-guaiacylpropanone	C10H12O5	[M - H]-	211.061	3.84	NA	-73.7	0.188	15765124	168293-10-5	NA	3c	NA	12	No	No
2,8-Dihydroxyquinoline glucuronide	C15H15NO8	[M - H]-	336.072	5.02	NA	-176	0.289	53481014	NA	Glucuronide	3c	0.35	NA	No	No
2-[4-Hydroxy-3-(sulfooxy)phenyl]acetic acid	C8H8O7S	[M - H]-	246.991	1.59	NA	-65.5	0.11	131831685	NA	Sulfate	3c	0.3	NA	No	No
2-Acetamidophenol sulfate	C8H9NO5S	[M - H]-	230.012	4.66	NA	-12.9	0.53	181671	40712-60-5	Sulfate	3c	0.46	0.44	No	No
2-Hydroxy-5''-methoxypropiophenone	C10H12O3	[M - H]-	179.071	8.89	NA	-74.6	0.113	198254	49710-99-8	NA	3c	NA	NA	No	No
2-Hydroxyacetaminophen sulfate	C8H9NO6S	[M - H]-	246.007	1.54	NA	-97	0.325	86290013	53446-14-3	Sulfate	3c	0.14	NA	No	No
2-Oxo-3-[4-(sulfooxy)phenyl]propanoic acid	C9H8O7S	[M - H]-	258.991	1.2, 3.8, 4.1, 4.3	NA	-57.9, -53.5, -77.3, -66.3	0.499, 0.265, 0.173, 0.166	10106654	NA	Sulfate	3c	0.02, 0.2, NA, NA	0.05, NA, 7.5, 8.4	No	No
3-(3,5-Dihydroxyphenyl)propionic acid glucuronide	C15H18O10	[M - H]-	357.082	2.3, 4.6	NA	-25.6, -89.6	0.335, 0.222	71316266	NA	Glucuronide	3c	0.05, NA	NA, 7.2	No	No
3,5-Dihydroxyphenylpropanoic acid sulfate	C9H10O7S	[M - H]-	261.007	4.1	NA	-16.3	0.342	71316268	NA	Sulfate	3c	NA	22	No	No
3-[4-(Sulfooxy)phenyl]propanoic acid	C9H10O6S	[M - H]-	245.012	3.7, 4.4, 4.5, 5.1, 5.3	NA	-89.1, -27.6, -89.6, -67.2, -64.0	0.162426988, 0.205463886, 0.172410693, 0.220580712, 0.249658278	49844036	NA	Sulfate	3c	NA	5.0, 5.6, 3.5, 15, 4.5	Yes, No, No, No, Yes	No
3-Formylphenol	C7H6O2	[M - H]-	121.029	4.5	NA	-15.6	0.152	101	100-83-4	NA	3c	0.32	NA	No	No
3-Hydroxybenzoic acid-3-O-sulfate	C7H6O6S	[M - H]-	216.98	1.3	NA	-44.3	0.12	21126437	NA	NA	3c	0.15	NA	No	No
3-Hydroxymandelic acid	C8H8O4	[M - H]-	167.035	1	NA	-27.6	0.134	86957	17119-15-2	NA	3c	0.33	NA	No	No
3-Methyldopmaine-O-sulfate	C9H13NO5S	[M - H]-	246.044	1.12	NA	-54.4	0.257	54166459	NA	NA	3c	0.05	NA	No	No
3'-O-Methyl-(-)-epicatechin 4'-O-sulfate	C16H16O9S	[M - H]-	383.044	5.41	NA	-153	0.115	71260093	1390702-41-6	Sulfate	3c	NA	37	Yes	No
4-(3-Hydroxybut-1-en-1-yl)-2-methoxyphenol sulfate	C11H14O6S	[M - H]-	273.043	6.4	NA	-82.9	0.239	131839205	NA	Sulfate	3c	NA	52	No	No
4-(Sulfooxy)phenylacetic acid	C8H8O6S	[M - H]-	230.996	3.1, 3.8, 4.2	NA	-25.4, -73.4, -56.4	0.180, 0.125, 0.134	70223057	NA	Sulfate	3c	0.30, 0.24, 0.49	NA, 3.8, 72	No	No
4-Ethylphenol glucuronide	C14H18O7	[M - H]-	297.097	6.2	NA	-51.4	0.254	156960909	628688-74-4	Glucuronide	3c	NA	7.9	No	No
4-Formylresorcinol	C7H6O3	[M + Cl]-	173	3	NA	-59.8	0.168	7213	95-01-2	NA	3c	0.21	0.29	No	No
4-Hydroxy-4'-nitrobiphenyl	C12H9NO3	[M - H]-	214.051	10.5	NA	-44.5	0.207	138078	3916-44-7	NA	3c	NA	NA	No	No
4-Hydroxybenzoic acid-4-O-sulfate	C7H6O6S	[M - H]-	216.981	2.33	NA	-25.4	0.125	18690341	NA	Sulfate	3c	0.38	NA	No	No
4'-Hydroxyphenylacetic acid glucuronide	C14H16O9	[M - H]-	327.071	4.33	NA	-101	0.221	131832963	NA	Glucuronide	3c	NA	17	Yes	No
4''-Hydroxypropranolol sulfate	C16H21NO6S	[M - H]-	354.101	7.25	NA	-123	0.853	40561628	88547-47-1	Sulfate	3c	0.36	NA	No	No
4-Methoxyhippuric acid	C10H11NO4	[M - H]-	208.061	10.11	NA	-68.7	0.169	128847	13214-64-7	NA	3c	NA	NA	No	No
4-Vinylbenzene-1,2-diol glucuronide	C14H16O8	[M - H]-	311.077	5.53	NA	-51.4	0.266	131831535	NA	Glucuronide	3c	NA	26	Yes	No
4-Vinylguaiacol sulfate	C9H10O5S	[M - H]-	229.017	5.6, 6.0, 6.6, 6.9	NA	-90.4, -52.0, -95.2, -96.2	0.149, 0.274, 0.193, 0.200	332	7786-61-0	Sulfate	3c	3.2, 0.31, 5.80, NA	6.8, 2.8, 17, 7.5	No	No
6-Gingerol	C17H26O4	[M - H]-	293.175	10.3, 10.4	NA	-29.8, -62.4	0.254, 0.220	442793	23513-14-6	NA	3c	NA	NA	No	No
Amidosal	C7H7NO2	[M - H]-	136.04	1.01	NA	-9.54	0.315	5147	65-45-2	NA	3c	NA	14	Yes	No
Apigenin 7-O-glucuronide	C21H20O10	[M - H]-	431.098	5.41	NA	-76.7	0.135	5280704	578-74-5	Glucuronide	3c	NA	8.6	Yes	Yes
Dehydrozingerone glucuronide	C17H20O9	[M - H]-	367.103	4.5	NA	-109	0.535	131839180	NA	Glucuronide	3c	45	75	Yes	Yes
Dihydrocaffeic acid-3'-sulfate	C9H10O7S	[M - H]-	261.007	3.92	NA	-12.5	0.235	49844181	NA	Sulfate	3c	NA	3.8	No	No
Dihydrocaffeic acid-3-sulfate	C9H10O7S	[M - H]-	261.007	2.3	NA	-75.1	0.093	49844181	NA	Sulfate	3c	0.08	0.28	No	No
Dihydroferulic acid-4-O-glucuronide	C16H20O10	[M - H]-	371.098	4.28	NA	-161	0.179	190069	86321-28-0	NA	3c	NA	2.7	No	No
Dihydroferulic acid-4-sulfate	C10H12O7S	[M - H]-	275.022	4.2, 4.3, 4.6	NA	-79.6, -12.6, -13.8	0.267, 0.331, 0.294	187489	86321-33-7	Sulfate	3c	NA, 0.48, 0.49	2.2, NA, 5.8	No	No
Dihydro-p-coumaric acid-4'-O-glucuronide	C15H18O9	[M - H]-	341.087	4.4, 4.6	NA	-46.6, -65.3	0.249, 0.217	102124057	NA	Glucuronide	3c	0.25, 4.5	6.1, 21	No	No
Dihydroresveratrol-3-O-sulfate	C14H14O6S	[M - H]-	309.043	6.3, 7.5	NA	-33.6, -53.4	0.249, 0.179	86583349	NA	Sulfate	3c	NA	110, NA	Yes	No
Dopamine 3-sulfate	C8H11NO5S	[M - H]-	232.028	0.92	NA	-90.9	0.16	68517194	NA	Sulfate	3c	0.24	NA	No	No
Ferulic acid-4-O-glucuronide	C16H18O10	[M - H]-	369.082	4.68	NA	-46.3	0.262	6443140	86321-24-6	Glucuronide	3c	6	35	No	No
Ferulic acid-4-sulfate	C10H10O7S	[M - H]-	273.007	4.5, 5.3, 6.1	NA	-24.2, -38.4, -28.5	0.274771161, 0.283344859, 0.238061646	6305574	86321-29-1	Sulfate	3c	NA, 0.17, NA	3.0, 34, 9.0	No, No, Yes	No
Formylphloroglucinal	C7H6O4	[M - H]-	153.019	5.12	NA	-9.55	0.379	68099	487-70-7	NA	3c	19	63	Yes	Yes
Guaiacol glucuronide	C13H16O8	[M - H]-	299.077	4.86	NA	-45.5	0.718	NA	NA	Glucuronide	3c	NA	NA	No	No
Homovanillic acid sulfate	C9H10O7S	[M - H]-	261.007	2.7, 3.5	NA	-21.8, -4.39	0.288, 0.412	29981063	38339-06-9	Sulfate	3c	0.02, 0.27	0.28, NA	No	No
Hydroxytyrosol 3'-glucuronide	C14H18O9	[M - H]-	329.087	1.56	NA	-107	0.194	101422215	NA	Glucuronide	3c	NA	20	Yes	No
Isoferulic Acid 3-O-glucuronide	C16H18O10	[M - H]-	369.082	3.94	NA	-13	0.305	49844484	1065272-10-7	Glucuronide	3c	NA	4.2	No	No
Isourolithin A	C13H8O4	[M - H]-	227.035	7.21	NA	-31.4	0.125	10376459	NA	NA	3c	0.46	NA	No	No
Isourolithin A glucuronide	C19H16O10	[M - H]-	403.066	5.34	NA	-120	0.265	101784806	NA	Glucuronide	3c	NA	NA	No	No
Liquiritin	C21H22O9	[M - H]-	417.118	6.42	NA	-123	0.17	503737	551-15-5	NA	3c	NA	15	Yes	Yes
Methoxyeugenol	C11H14O3	[M - H]-	193.087	9.43	NA	-70.9	0.116	226486	6627-88-9	NA	3c	NA	NA	No	No
Naringenin 7-glucuronide	C21H20O11	[M - H]-	447.093	6.0, 6.4	NA	-22.5, -17.3	0.207, 0.192	51136360	158196-34-0	Glucuronide	3c	3.1, 72	11, 23	Yes	Yes
Paracetamol sulfate	C8H9NO5S	[M - H]-	230.012	1.4, 3.5, 4.4	NA	-30.9, -17.4, -34.1	0.461, 0.420, 0.411	83939	10066-90-7	Sulfate	3c	NA, 0.29, NA	0.18, NA, 3.7	No	No
Phloroglucinol	C6H6O3	[M - H]-	125.024	1.56	NA	-40.9	0.145	359	108-73-6	NA	3c	0.16	NA	No	No
Protocatechuic acid-3-O-sulfate	C7H6O7S	[M - H]-	232.976	1.8, 2.2	NA	-40.7, -41.0	0.085, 0.124	71316222	76496-11-2	Sulfate	3c	0.24, NA	4.4, 16	No	No
Pyrogallol 1-O-sulfate	C6H6O6S	[M - H]-	204.981	0.9, 2.1	NA	-29.2, -17.1	0.097, 0.154	54110629	NA	Sulfate	3c	0.33, 0.33	NA	No	No
Resorcinol monosulfate	C6H6O5S	[M - H]-	188.986	4.12	NA	-18.5	0.084	20573881	NA	Sulfate	3c	2.12	20	No	No
Resveratrol glucuronide	C20H22O8	[M - H]-	389.124	7.11	NA	-86.7	0.52	131838843	NA	Glucuronide	3c	NA	46	Yes	No
Resveratrol-3-O-sulfate	C14H12O6S	[M - H]-	307.028	6.29	NA	-12.1	0.204	25113755	553662-69-4	Sulfate	3c	NA	NA	Yes	No
Sinapic acid-O-sulfate	C11H12O8S	[M - H]-	303.017	3.6, 4.3	NA	-93.1, -24.7	0.203, 0.307	102354829	2283338-09-8	Sulfate	3c	4.4, 4.5	210, 7.9	Yes, No	Yes, No
Syringic acid glucuronide	C15H18O11	[M - H]-	373.077	3.61	NA	-82.5	0.182	134202802	NA	Glucuronide	3c	NA	15	Yes	No
Tyrosol 4-sulfate	C8H10O5S	[M - H]-	217.017	6.0, 6.4	NA	-41.1, -37.2	0.128, 0.156	102186806	NA	Sulfate	3c	NA	4.7, 5.8	No	No
Vanillic acid glucuronide	C14H16O10	[M - H]-	343.066	1.8, 3.1	NA	-66.0, -77.6	0.237, 0.202	122402642	NA	Glucuronide	3c	0.13, NA	11, 9.1	No	No
Vanillic acid-4-sulfate	C8H8O7S	[M - H]-	246.991	1.3, 2.7, 3.1, 4.1, 4.3	NA	-67.4, -47.4, -33.0, -47.0, -60.1	0.111, 0.143, 0.236, 0.106, 0.069	382946	71235-86-4	Sulfate	3c	0.12, 0.19, NA, NA, NA	0.05, 2.7, 9.3, 29, 3.3	No, No, No, No, Yes	No
Vanillin 4-sulfate	C8H8O6S	[M - H]-	230.996	1.7	NA	-51.8	0.147	20822599	744984-09-6	Sulfate	3c	NA	NA	No	No
Vanilloyl-glycine	C10H11NO5	[M - H]-	224.056	3.6, 3.7	NA	-36.9, -52.6	0.325, 0.284	3083688	1212-04-0	NA	3c	NA, 3.5	4.8, 21	No	No
Vanitrope	C11H14O2	[M - H]-	177.092	9.7	NA	-39.8	0.218	5354280	63477-41-8	NA	3c	NA	NA	No	No
(+/-)-Epicatechin-(3, 3', 4', 5, or 7)-sulfate, (+/-)-Catechin-(3, 3', 4', 5, or 7)-sulfate	C15H14O9S	[M - H]-	369.028	4.3, 4.8	NA	NA	NA	101449864, 71260094, 71579043, 71579119, 71579121, 146026647, 102232874, 101616633, 117908436, 156960858	NA, 1038922-77-8, 1038922-78-9, 1194377-44-0, NA, 2095326-82-0, NA, NA, NA, 1123761-39-6	NA	3d	NA	NA	No	No
(3' or 4')-O-Methyl-(-)-epicatechin-(4', 5, or 7)-O-sulfate	C16H16O9S	[M - H]-	383.044	5.1	NA	NA	NA	71260093, 71579207, 71579209, 71579213, 71579292	1390702-41-6, 1373035-55-2, 1373035-57-4, 1383626-03-6, 1383625-98-6	NA	3d	NA	NA	No	No
(3 or 5)-Feruloylquinic acid, 4-Feruloylquinic acid	C17H20O9	[M - H]-	367.103	4.4, 4.9	NA	NA	NA	10133609, 10177048	87099-72-7, NA	NA	3d	NA	NA	No	No
(3, 4, or 5)-Sinapoylquinic acid	C18H22O10	[M - H]-	397.113	4.78	NA	NA	NA	72193657, 72193643, 72193641	NA, NA, NA	NA	3d	34	140	No	No
2,4-Dihydroxy-7,8-dimethoxy-1,4-benzoxazin-3-one	C10H11NO6	[M - H]-	240.051	3.07	NA	NA	NA	11139254	60032-92-0	Sulfate	3d	NA	4.8	No	No
2,6-Dihydroxybenzoic acid, 2,3-Dihydroxybenzoic acid, 2,4-Dihydroxybenzoic acid, Gallic aldehyde, Phloroglucinaldehyde	C7H6O4	[M - H]-	153.019	4.35	NA	NA	NA	9338, 19, 1491, 83651, 68099	303-07-1, 303-38-8, 89-86-1, 13677-79-7, 487-70-7	NA	3d	NA	NA	No	No
2-Acetamidophenol sulfate	C8H9NO5S	[M - H]-	230.012	1.87	NA	NA	NA	181671	40712-60-5	Sulfate	3d	0.13	NA	No	No
2-Acetamidophenol sulfate	C8H9NO5S	[M - H]-	230.012	0.8, 1.6, 3.1, 5.1	NA	NA	NA	181671	40712-60-5	NA	3d	NA	NA	No	No
2-Hydroxy-1,4-benzoxazin-3-one sulfate	C8H7NO6S	[M - H]-	243.992	0.9, 1.6	NA	NA	NA	156960860	NA	Sulfate	3d	0.36, 0.40	NA	No	No
2-Hydroxyacetaminophen sulfate	C8H9NO6S	[M - H]-	246.007	3.1	NA	NA	NA	86290013	53446-14-3	Sulfate	3d	0.01	0.13	No	No
2-Hydroxyacetaminophen sulfate	C8H9NO6S	[M - H]-	246.007	1.1, 1.2	NA	NA	NA	86290013	53446-14-3	NA	3d	NA	NA	No	No
2-Oxo-3-[4-(sulfooxy)phenyl]propanoic acid	C9H8O7S	[M - H]-	258.991	5.3	NA	NA	NA	10106654	NA	NA	3d	NA	NA	No	No
3-(4'-Hydroxy-3'-methoxyphenyl)pyruvic acid, 2-(4-Hydroxymethyl-3-hydroxyphenyl)propan-1-ol	C10H10O5	[M - H]-	209.045	5.77	NA	NA	NA	14124, PHUB001793	1081-71-6, NA	NA	3d	NA	NA	No	No
3',4',5'-Trihydroxyphenylvaleric acid, 4-Hydroxy-5-(3',4'-dihydroxyphenyl)valeric acid	C11H14O5	[M - H]-	225.077	6.7, 6.8, 7.9	NA	NA	NA	101786869, 52920332	NA, NA	NA	3d	NA, 2.3, 4.6	NA, NA, 4.5	No	No
3,4-Dihydroxybenzaldehyde, Sesamol	C7H6O3	[M - H]-	137.024	2.3, 3.5	NA	NA	NA	8768, 68289	139-85-5, 533-31-3	NA	3d	0.06, NA	NA, 0.37	No	No
3,4-Dihydroxyphenylglycol	C8H10O4	[M - H]-	169.05	4.1	NA	NA	NA	91528	28822-73-3	NA	3d	NA	NA	No	No
3,5-Dihydroxyphenylethanol sulfate, Hydroxytyrosol-3'-sulfate, Hydroxytyrosol-4'-sulfate	C8H10O6S	[M - H]-	233.012	1.8, 2.4, 3.7	NA	NA	NA	129883851, 71749404, 71749405	NA, NA, 425408-51-1	Sulfate	3d	0.28, 0.17, NA	12, 4.4, NA	No	No
3,5-Dihydroxyphenylpropanoic acid sulfate, Dihydrocaffeic acid-3'-sulfate, Homovanillic acid sulfate	C9H10O7S	[M - H]-	261.007	3.09	NA	NA	NA	71316268, 49844181, 29981063	NA, NA, 38339-06-9	Sulfate	3d	0.1	0.42	No	No
3,5-Dihydroxyphenylpropanoic acid sulfate, Dihydrocaffeic acid-3'-sulfate, Homovanillic acid sulfate	C9H10O7S	[M - H]-	261.007	4.5, 4.7, 6.1	NA	NA	NA	71316268, 49844181, 29981063	NA, NA, 38339-06-9	NA	3d	NA	NA	No	No
3-Hydroxyanthranilic acid, 5-Hydroxyanthranilic acid	C7H7NO3	[M - H]-	152.035	1.7	NA	NA	NA	86, 164592	548-93-6, 394-31-0	NA	3d	NA	NA	No	No
3-Hydroxyhippuric acid sulfate, 2-Hydroxy-7-methoxy-4H-1,4-benzoxazin-3-one sulfate	C9H9NO7S	[M - H]-	274.002	1.96	NA	NA	NA	129830950, PHUB002429	NA, NA	Sulfate	3d	0.14	5.9	No	No
3-Methoxy-aspalathin	C22H26O11	[M - H]-	465.139	8.09	NA	NA	NA	PHUB002005	NA	NA	3d	NA	NA	No	No
3-Phenylpropionic acid sulfate	C9H10O5S	[M - H]-	229.017	5.03	NA	NA	NA	149433375	2177304-64-0	NA	3d	NA	NA	No	No
4-Caffeoylquinic acid	C16H18O9	[M - H]-	353.089	7.57	NA	NA	NA	9798666	905-99-7	Sulfate	3d	0.23	NA	No	No
4-Ethyl-5-amino-pyrocatechol sulfate	C8H11NO5S	[M - H]-	232.028	5.21	NA	NA	NA	129850050	NA	Sulfate	3d	0.24	0.48	No	No
4-Ethylcatechol	C8H10O2	[M - H]-	137.06	3.76	NA	NA	NA	70761	1124-39-6	NA	3d	0.46	NA	No	No
4-Ethylsyringol sulfate	C10H14O6S	[M - H]-	261.043	4.84	NA	NA	NA	NA	NA	Sulfate	3d	9.4	13	Yes	Yes
4-Hydroxy-5-(3'-methoxyphenyl)valeric acid-4'-sulfate	C12H16O8S	[M - H]-	319.049	5.18	NA	NA	NA	PHUB001988	NA	Sulfate	3d	7	130	Yes	Yes
4-Hydroxy-5-(4-hydroxy-3-(sulfooxy)phenyl)pentanoic acid	C11H14O8S	[M - H]-	305.033	3.9	NA	NA	NA	131834075	NA	Sulfate	3d	34	140	Yes	Yes
4-Hydroxy-5-(4-hydroxy-3-(sulfooxy)phenyl)pentanoic acid	C11H14O8S	[M - H]-	305.033	4.3, 4.5	NA	NA	NA	131834075	NA	NA	3d	NA	NA, 6.3	No, Yes	No
4-Hydroxy-5-(hydroxyphenyl)valeric acid-sulfate	C11H14O7S	[M - H]-	289.038	4.3, 4.8	NA	NA	NA	PHUB002224	NA	Sulfate	3d	NA	22, NA	Yes, No	No
4-Hydroxy-5-phenylvaleric acid-sulfate	C11H14O6S	[M - H]-	273.043	6.01	NA	NA	NA	124202081	NA	NA	3d	NA	NA	No	No
4-Hydroxybenzaldehyde	C7H6O2	[M - H]-	121.029	1.0, 1.3, 2.0, 3.4	NA	NA	NA	126	123-08-0	NA	3d	0.38, NA, NA, NA	NA, NA, 2.9, 3.7	No	No
4'-Hydroxyphenylacetic acid glucuronide	C14H16O9	[M - H]-	327.071	3.06	NA	NA	NA	131832963	NA	Glucuronide	3d	0.02	NA	No	No
4-Methoxyhippuric acid, 4-Hydroxyphenylacetylglycine	C10H11NO4	[M - H]-	208.061	0.8, 10.5	NA	NA	NA	128847, 440732	13214-64-7, 28116-23-6	NA	3d	NA, 2.4	NA	No	No
4-Methylsyringol sulfate	C9H12O6S	[M - H]-	247.028	3.9	NA	NA	NA	NA	NA	Sulfate	3d	6.5	12	No	No
4-O-Methylgallic acid 3-O-sulfate	C8H8O8S	[M - H]-	262.986	2.69	NA	NA	NA	10825483	NA	Sulfate	3d	4.4	210	Yes	Yes
4-Vinylphenol	C8H8O	[M - H]-	119.05	3.41	NA	NA	NA	62453	2628-17-3	NA	3d	0.15	5.4	No	No
4-Vinylphenol sulfate	C8H8O4S	[M - H]-	199.007	5.95	NA	NA	NA	6426766	131351-90-1	NA	3d	NA	NA	No	No
5-(3',4',5'-Trihydroxyphenyl)-gamma-valerolactone	C11H12O5	[M - H]-	223.061	6.41	NA	NA	NA	44389277	NA	NA	3d	NA	NA	No	No
5-(3',4'-Dihydroxyphenyl)-gamma-valerolactone, 5-(3',5'-Dihydroxyphenyl)-gamma-valerolactone, Caffeic acid ethyl ester, Sinapaldehyde	C11H12O4	[M - H]-	207.066	4.69	NA	NA	NA	152432, 52920453, 5317238, 5280802	21618-92-8, NA, 66648-50-8, 4206-58-0	NA	3d	NA	NA	No	No
5-(3,5-Dihydroxyphenyl)pentanoic acid	C12H16O4	[M - H]-	223.097	7.34	NA	NA	NA	PHUB001380	74356-41-5	NA	3d	0.25	NA	No	No
5-(3'-Hydroxyphenyl)-gamma-valerolactone-4'-O-beta-D-glucuronide	C17H20O10	[M - H]-	383.098	3.55	NA	NA	NA	PHUB001754	NA	Glucuronide	3d	370	850	Yes	Yes
5-(3'-Methoxy-4'-hydroxyphenyl)-gamma-valerolactone sulfate	C12H14O8S	[M - H]-	317.033	3.3, 3.8, 4.3	NA	NA	NA	NA	NA	Sulfate	3d	0.11, 0.40, 31	0.13, 3.3, 490	No	No
5-(3'-methoxyphenyl)-gamma-valerolactone-4'-sulfate	C12H14O7S	[M - H]-	301.038	5.17	NA	NA	NA	131834093	NA	NA	3d	NA	NA	No	No
5-(4'-Hydroxyphenyl)-gamma-valerolactone-3'-sulfate, 5-(5'-Hydroxyphenyl)-gamma-valerolactone-3'-sulfate	C11H12O7S	[M - H]-	287.022	4.0, 4.7, 6.4, 7.1	NA	NA	NA	PHUB001997, PHUB002250	NA, NA	Sulfate	3d	20, 28, 5.3, 7.5	75, 110, 35, 55	No, No, No, No, Yes	No, No, No, Yes
5-(Phenyl)valeric acid sulfate	C11H14O5S	[M - H]-	257.048	10.9	NA	NA	NA	PHUB002225	NA	NA	3d	NA	NA	No	No
6''-O-Acetyldaidzin	C23H22O10	[M - H]-	457.111	7.1	NA	NA	NA	156155	71385-83-6	NA	3d	NA	NA	No	No
alpha-CEHC sulfate	C16H22O7S	[M - H]-	357.101	7.3	NA	NA	NA	ExposomerExplorer: 1648	NA	NA	3d	0.33	0.47	No	No
Benzoic acid sulfate	C7H6O5S	[M - H]-	200.986	3.33	NA	NA	NA	13048093	72021-45-5	Sulfate	3d	0.22	0.19	No	No
Biochanin A-7-O-glucuronide	C22H20O11	[M - H]-	459.093	5.33	NA	NA	NA	131637120	38482-76-7	NA	3d	NA	NA	No	No
Byakangelicin	C17H18O7	[M - H]-	333.096	4.28	NA	NA	NA	10211	482-25-7	NA	3d	NA	NA	No	No
Catechol sulfate, Hydroquinone sulfate	C6H6O5S	[M - H]-	188.986	4.28	NA	NA	NA	3083879, 161220	4918-96-1, 17438-29-8	Sulfate	3d	NA	NA	No	No
Coumaric acid-4-O-glucoside	C15H18O8	[M - H]-	325.092	5.2, 5.5, 6.0	NA	NA	NA	73208527	NA	NA	3d	NA, NA, 0.38	NA, NA, 4.53	No	No
Daidzein 4'-O-sulfate, Daidzein 7-O-sulfate	C15H10O7S	[M - H]-	333.007	6.2	NA	NA	NA	12114463, 12114465	162935-26-4, NA	Sulfate	3d	25	37	Yes	Yes
Dehydro-glucosyl-piceatannol, (cis or trans)-Resveratrol-(3 or 4')-O-glucuronide	C20H20O9	[M - H]-	403.103	5.8	NA	NA	NA	PHUB001562, 29986850, 71752003, 5273285, 5273284	NA, 387372-23-8, 387372-26-1, 387372-17-0, 387372-20-5	NA	3d	NA	NA	No	No
Dihydroferulic acid-4-O-glucuronide	C16H20O10	[M - H]-	371.098	4.7, 5.3	NA	NA	NA	190069	86321-28-0	NA	3d	NA	NA	No	No
Dihydroferulic acid-4-sulfate, Dihydroisoferulic acid-3-O-sulfate	C10H12O7S	[M - H]-	275.023	5.53	NA	NA	NA	187489, 49844179	86321-33-7, 1258842-21-5	NA	3d	NA	NA	No	No
Dihydroisoferulic acid-3-glucuronide	C16H20O9	[M - H]-	355.103	4.58	NA	NA	NA	PHUB000609, 88708, 49844034	NA, 20831-76-9, 1187945-72-7	Glucuronide	3d	2.1	10	No	No
Dihydroresveratrol-(3 or 4')-glucuronide, Oxyresveratrol-(2 or 3')-O-glucoside, Piceatannol-3'-O-glucoside	C20H22O9	[M - H]-	405.119	5.97	NA	NA	NA	86583350, 91971263, 11058597, 6475174, 11968990	NA, NA, NA, 144525-40-6, NA	NA	3d	NA	NA	No	No
Dihydroresveratrol-sulfoglucuronide	C20H22O12S	[M - H]-	485.075	5.28	NA	NA	NA	PHUB001492	NA	NA	3d	NA	NA	No	No
Eugenol sulfate	C10H12O5S	[M - H]-	243.033	6.8, 7.1	NA	NA	NA	180632	95480-60-7	NA	3d	NA	3.7, NA	No	No
Ferulic acid-4'-O-glucoside, Gentiopicrin, Dihydroisoferulic acid-3-glucuronide	C16H20O9	[M - H]-	355.103	6.1, 6.6	NA	NA	NA	PHUB000609, 88708, 49844034	NA, 20831-76-9, 1187945-72-7	NA	3d	NA	NA	No	No
Ferulic acid-4-sulfate, Isoferulic acid-3-sulfate	C10H10O7S	[M - H]-	273.007	4.82	NA	NA	NA	6305574, 71749556	86321-29-1, 1258842-19-1	NA	3d	NA	NA	No	No
Genistein 4'-sulfate, Genistein 7-sulfate	C15H10O8S	[M - H]-	349.002	7.05	NA	NA	NA	53997099, 10291508	NA, 182322-62-9	NA	3d	NA	NA	No	No
Hesperetin (3', 5, or 7)-glucuronide, Homoeriodictyol-(4' or 7)-glucuronide, Isorhamnetin-(3 or 4')-O-glucoside, Isorhamnetin-3-O-galactoside, Isorhamnetin-7-O-rhamnoside	C22H22O12	[M - H]-	477.103	6.79	NA	NA	NA	46896123, 101242746, 71777476, PHUB001108, PHUB001109, 5318645, 44259381, 86328677, 102007835	150985-66-3, NA, 67322-08-1, NA, NA, 5041-82-7, NA, 6743-92-6, NA	NA	3d	NA	NA	No	No
Hesperetin-3'-sulfate, Hesperetin-7-sulfate	C16H14O9S	[M - H]-	381.028	0.55	NA	NA	NA	102430625, 125273135	NA	Sulfate	3d	0.18	NA	No	No
Hesperetin-3'-sulfate, Hesperetin-7-sulfate	C16H14O9S	[M - H]-	381.028	7.15	NA	NA	NA	102430625, 125273135	NA	NA	3d	NA	NA	No	No
Hexahydrocurcumin glucuronide	C27H34O12	[M - H]-	549.196	4.29	NA	NA	NA	PHUB002276	NA	NA	3d	0.33	NA	No	No
Hippuric acid glucuronide	C15H17O9N	[M - H]-	354.081	3.51	NA	NA	NA	PHUB001335	NA	Glucuronide	3d	NA	NA	No	No
Hippuric acid glucuronide	C15H17O9N	[M - H]-	354.081	7.58	NA	NA	NA	PHUB001335	NA	NA	3d	NA	NA	No	No
Hippuric acid sulfate	C9H9NO6S	[M - H]-	258.007	1.94	NA	NA	NA	129776882	NA	Sulfate	3d	0.1	NA	No	No
Hippuric acid sulfate	C9H9NO6S	[M - H]-	258.007	3.18	NA	NA	NA	129776882	NA	NA	3d	NA	NA	No	No
Isovanillic acid-3-O-sulfate	C8H8O7S	[M - H]-	246.991	1.8, 3.6, 5.4	NA	NA	NA	PHUB001278	NA	NA	3d	NA	NA	No	No
Lactuside A	C21H30O9	[M - H]-	425.181	6.68	NA	NA	NA	13893665	NA	NA	3d	NA	NA	No	No
Limonene-8,9-diol glucuronide	C16H26O8	[M - H]-	345.155	6.04	NA	NA	NA	PHUB000992	NA	Sulfate	3d	0.34	NA	No	No
Limonene-8,9-diol glucuronide	C16H26O8	[M - H]-	345.155	6.3, 8.8	NA	NA	NA	PHUB000992	NA	Glucuronide	3d	NA, 0.28	6.1, NA	No	No
Limonene-8,9-diol glucuronide	C16H26O8	[M - H]-	345.155	4.2, 5.2, 6.6, 7.0, 8.1, 8.5, 8.6	NA	NA	NA	PHUB000992	NA	NA	3d	0.31, NA, 4.9, NA, NA, NA, NA	NA, NA, 20, 10, NA, NA, NA	No	No
Luteolin, Scutellarein, Fisetin	C15H10O6	[M - H]-	285.04	8.55	NA	NA	NA	5280445, 5281697, 5281614	491-70-3, 529-53-3, 528-48-3	NA	3d	NA	NA	No	No
Methoxyeugenol glucuronide	C17H22O9	[M - H]-	369.118	5.92	NA	NA	NA	PHUB001953	NA	NA	3d	NA	NA	No	No
Methoxyeugenol glucuronide	C17H22O9	[M - H]-	369.118	6.72	NA	NA	NA	PHUB001953	NA	Glucuronide	3d	2.6	160	No	No
Methyl vanillate, Syringaldehyde, 3-(3'-Hydroxyphenyl)hydracrylic acid, Veratric acid	C9H10O4	[M - H]-	181.05	2.02	NA	NA	NA	19844, 8655, 102959, 7121	3943-74-6, 134-96-3, 3247-75-4, 93-07-2	NA	3d	NA	14	No	No
Mono-hydroxylated pterostilbene glucuronide sulfate	C22H24O13S	[M - H]-	527.088	4.49	NA	NA	NA	PHUB001522	NA	Sulfate	3d	0.42	0.41	No	No
Mono-hydroxylated pterostilbene sulfate	C16H16O7S	[M - H]-	351.055	1.13	NA	NA	NA	PHUB001521	NA	NA	3d	0.01	NA	No	No
N-(2-Hydroxyphenyl)acetamide	C8H9NO2	[M - H]-	150.056	2.5, 5.2	NA	NA	NA	11972	614-80-2	NA	3d	0.20, NA	3.7, NA	No	No
N-(2-Hydroxyphenyl)acetamide glucuronide	C14H17NO8	[M - H]-	326.087	1.05	NA	NA	NA	PHUB002414	NA	NA	3d	NA	NA	No	No
N-Acetyltyrosine	C11H13NO4	[M - H]-	222.077	11.88	NA	NA	NA	89216	2901-77-1	NA	3d	NA	NA	No	No
N-Carbamoyl-2-amino-2-(4-hydroxyphenyl)acetic acid	C9H10N2O4	[M - H]-	209.056	1.45	NA	NA	NA	578941	72500-37-9	NA	3d	0.02	2.7	No	No
N-Methyltyramine sulfate	C9H13NO4S	[M - H]-	230.049	1.03	NA	NA	NA	154700987	NA	NA	3d	NA	NA	No	No
Normetanephrine	C9H13NO3	[M - H]-	182.082	5.06	NA	NA	NA	1237	97-31-4	NA	3d	NA	5.6	No	No
O-Methyl piceatannol-monoglucuronide, Rhapontigenin glucuronide, Naringenin-(4' or 7)-O-glucoside	C21H22O10	[M - H]-	433.113	7.11	NA	NA	NA	PHUB001511, PHUB001540, 42607906, 282013	NA, NA, NA, 529-55-5	NA	3d	NA	NA	No	No
O-Methyl piceatannol-monosulfate	C15H14O7S	[M - H]-	337.038	6.93	NA	NA	NA	PHUB001512	NA	NA	3d	NA	NA	No	No
p-Coumaric acid-4-O-sulfate, o-Coumaric acid sulfate	C9H8O6S	[M - H]-	242.996	3.8, 4.1	NA	NA	NA	6070438, 156960929	151481-49-1, NA	Sulfate	3d	0.30, NA	4.9, 8.7	No	No
p-Coumaric acid-4-O-sulfate, o-Coumaric acid sulfate	C9H8O6S	[M - H]-	242.996	4.3, 4.7	NA	NA	NA	6070438, 156960929	151481-49-1, NA	NA	3d	NA	NA	No	No
p-Cresol, m-Cresol	C7H8O	[M - H]-	107.05	4.95	NA	NA	NA	2879, 342	106-44-5, 108-39-4	NA	3d	0.29	0.37	No	No
Perillic acid glucuronide	C16H22O8	[M - H]-	341.123	4.5, 5.4	NA	NA	NA	PHUB000997	NA	NA	3d	NA	NA	No	No
Phenylalanine-betaxanthin	C18H18N2O6	[M - H]-	357.108	4.33	NA	NA	NA	101720918	NA	NA	3d	NA	NA	No	No
Phloroglucinol, 5-Hydroxymethylfurfural, 3,4-dimethyl-2,5-furandione	C6H6O3	[M - H]-	125.024	0.88	NA	NA	NA	359, 237332, 13010	108-73-6, 67-47-0, 766-39-2	NA	3d	NA	NA	No	No
Phytuberin, 6-Gingerol	C17H26O4	[M - H]-	293.175	11.12	NA	NA	NA	442387, 442793	37209-50-0, 23513-14-6	NA	3d	NA	NA	No	No
Piperonal	C8H6O3	[M - H]-	149.024	2.22	NA	NA	NA	8438	120-57-0	NA	3d	0.11	NA	No	No
Protocatechuic acid 4-O-glucoside	C13H16O9	[M - H]-	315.072	1.17	NA	NA	NA	PHUB000311	NA	NA	3d	NA	NA	No	No
Protocatechuic acid-3-O-sulfate, Protocatechuic acid-4-O-sulfate	C7H6O7S	[M - H]-	232.977	12.91	NA	NA	NA	71316222, 195945	76496-12-3, 76496-11-2	NA	3d	NA	NA	No	No
Rishitin	C14H22O2	[M - H]-	221.154	10.3, 12.7	NA	NA	NA	108064	18178-54-6	NA	3d	NA	NA	No	No
Salsolinol sulfate	C10H13NO5S	[M - H]-	258.044	0.7, 0.9	NA	NA	NA	PHUB001950	NA	Sulfate	3d	NA, 0.11	530, 35	Yes, No	No
Shikimate	C7H10O5	[M - H]-	173.045	0.78	NA	NA	NA	8742	138-59-0	NA	3d	NA	NA	No	No
Sinapic acid-O-sulfate	C11H12O8S	[M - H]-	303.017	2.5	NA	NA	NA	102354829	2283338-09-8	Sulfate	3d	28	6.5	Yes	Yes
Tamarixetin	C16H12O7	[M - H]-	317.065	1.34	NA	NA	NA	5281699	603-61-2	NA	3d	0.04	NA	No	No
Tyrosol 4-sulfate	C8H10O5S	[M - H]-	217.017	5.17	NA	NA	NA	102186806	NA	Sulfate	3d	NA	NA	No	No
Tyrosol glucuronide	C14H18O8	[M - H]-	313.092	5.93	NA	NA	NA	102186807	NA	Glucuronide	3d	NA	18	Yes	No
Vanillic acid glucuronide, Isovanillic acid glucuronide, Theogallin	C14H16O11	[M - H]-	343.066	3.59	NA	NA	NA	122402642, 122402643, 442988	NA, NA, 17365-11-6	NA	3d	NA	NA	No	No
Vanillin 4-sulfate, 2-Hydroxyphenylacetic acid sulfate, 4-Hydroxyphenylacetic acid sulfate (merged w 337)	C8H8O6S	[M - H]-	230.996	3.4, 4.8	NA	NA	NA	20822599, 141909252, 129846758	744984-09-6, NA, NA	Sulfate	3d	0.18	NA	No	No
Vanillyl alcohol	C8H10O3	[M - H]-	153.055	4.94	NA	NA	NA	62348	498-00-0	NA	3d	NA	NA	No	No

## Sheet: Table S5
Table S5. Suspect screening results of xenobiotics and endogenous metabolites from iterative DDA of twelve 24-h urine samples that can be split into three groups: after a two day low polyphenol diet washout, after consuming a high polyphenol smoothie in the morning, and after following a day of high polyphenol diet.
Compound(s)	Molecular Formula	Adduct	m/z	Retention Time (min)	Cosine Score MS2 Spectral Library Match	SIRIUS - CSI:FingerID Score	SIRIUS Confidence Score	PubChem ID	CAS Number	MassQL Results	Identification Level
Butylparaben / Isobutylparaben	C11H14O3	[M - H]-	193.087	9.4	NA	-70.9	0.116	7184, 20240	94-26-8, 4247-02-3	NA	1
p-Nitrophenol	C6H5NO3	[M - H]-	138.019	6.6	NA	NA	NA	980	100-02-7	NA	1
Propylparaben	C10H12O3	[M - H]-	179.071	8.9	NA	-74.6	0.113	7175	94-13-3	NA	1
Alternariol monomethyl ether	C15H12O5	[M - H]-	271.061	11.9	NA	NA	NA	5360741	23452-05-3	NA	1
2-Oxoglutaric acid	C5H6O5	[M - H]-	145.014	0.6	0.819	-25.2	0.222	51	328-50-7	NA	2a
4-Pyridoxic acid	C8H9NO4	[M - H]-	182.046	1	0.998	-3.16	0.593	6723	82-82-6	NA	2a
Azelaic acid	C9H16O4	[M - H]-	187.097	6.4	0.95	-9.28	0.456	2266	123-99-9	Sulfate	2a
Citric acid	C6H8O7	[M - H]-	191.019	0.6	0.968	-3.73	0.429	311	77-92-9	Sulfate	2a
CMPF	C12H16O5	[M - H]-	239.092	8.8	0.925	-16.0	0.807	123979	86879-39-2	NA	2a
Ethyl-beta-glucuronide	C8H14O7	[M - H]-	221.066	0.7	0.899	-9.21	0.568	18392195	17685-04-0	NA	2a
Fumaric acid	C4H4O4	[M - H]-	115.004	0.6	0.973	-46.5	0.141	444972	110-17-8	NA	2a
gamma-Glutamylleucine	C11H20N2O5	[M - H]-	259.129	3.1	0.887	-9.78	0.482	151023	2566-39-4	NA	2a
Glutamine	C5H10N2O3	[M - H]-	145.062	4.3	0.923	-37.7	0.246	5961	56-85-9	NA	2a
Indolelactic acid	C11H11NO3	[M - H]-	204.066	5.8	0.94	-5.25	0.780	92904	1821-52-9	NA	2a
Indoxyl sulfate	C8H7NO4S	[M - H]-	212.002	4.0, 4.6	0.99, 0.98	-4.04, -10.5	0.396, 0.327	10258	487-94-5	Sulfate	2a
Mannitol	C6H14O6	[M - H]-	181.071	0.8	0.821	-1.89	0.468	6251	69-65-8	Sulfate	2a
N-Acetylaspartic acid	C6H9NO5	[M - H]-	174.04	0.6	0.887	-4.06	0.865	65065	997-55-7	Sulfate	2a
N-Cinnamoylglycine	C11H11NO3	[M - H]-	204.066	6.2	0.96	-9.92	0.694	709625	16534-24-0	NA	2a
Pantothenic acid	C9H17NO5	[M - H]-	218.103	1.8	0.986	-3.07	0.862	6613	79-83-4	NA	2a
Phenylacetylglutamine	C13H16N2O4	[M - H]-	263.103	4.3	0.945	-5.95	0.977	92258	28047-15-6	NA	2a
Suberic acid	C8H14O4	[M - H]-	173.082	5.4	0.906	-11.3	0.386	10457	505-48-6	Sulfate	2a
Uric acid	C5H4N4O3	[M - H]-	167.021	0.6	0.878	-7.58	0.303	1175	69-93-2	NA	2a
Urocanic acid	C6H6N2O2	[M - H]-	137.035	0.6	0.936	-28.9	0.545	736715	104-98-3	NA	2a
3-Methylxanthine	C6H6N4O2	[M - H]-	165.042	1.2	0.766	-10.7	0.192	70639	1076-22-8	NA	3a
5-Hydroxyindole-3-acetic acid	C10H9NO3	[M - H]-	190.05	5	0.913	-118	0.211	1826	54-16-0	NA	3a
Oxypurinol	C5H4N4O2	[M - H]-	151.026	0.6	0.835	NA	NA	135398752	2465-59-0	NA	3a
Pseudouridine	C9H12N2O6	[M - H]-	243.062	0.6	0.929	-55.9	0.512	15047	1445-07-4	NA	3a
Theophylline	C7H8N4O2	[M - H]-	179.057	3.3	0.791	-24.9	0.188	2153	58-55-9	NA	3a
Valine	C5H11NO2	[M - H]-	116.072	2.1	0.755	NA	NA	6287	72-18-4	NA	3a
1,7-Dimethyluric acid	C7H8N4O3	[M - H]-	195.052	1.3, 1.9, 3.0	NA	-9.96, -11.6, -12.6	0.135, 0.140, 0.147	91611	33868-03-0	NA	3b
5-Hydroxyindole	C8H7NO	[M - H]-	132.045	4	NA	-80.4	0.154	16054	1953-54-4	NA	3b
Acetylcarnitine	C9H17NO4	[M - H]-	202.108	5.2	NA	-77.4	0.325	7045767	3040-38-8	NA	3b
Aconitic acid	C6H6O6	[M - H2O - H]-	173.009	0.8	NA	-31.2	0.174	643757	585-84-2	NA	3b
Adipic acid	C6H10O4	[M - H]-	145.05	0.9, 2.6	NA	-39.6, -4.51	0.153, 0.506	196	124-04-9	NA	3b
Citraconic acid	C5H6O4	[M - H]-	129.019	1.2, 3.5	NA	-30.2, -46.3	0.211, 0.156	643798	498-23-7	NA	3b
CMPF	C12H16O5	[M - H]-	239.092	7.4	NA	-96.6	0.418	123979	86879-39-2	NA	3b
Dehydroascorbic acid	C6H6O6	[M - H2O - H]-	173.009	0.7	NA	-23.9	0.296	440667	490-83-5	NA	3b
Epiandrosterone sulfate	C19H30O5S	[M - H]-	369.173	7.8, 8.8, 9.1	NA	-13.1, -167, -17.9	0.354, 0.055, 0.255	9929317	977-35-5	NA	3b
Glutamine	C5H10N2O3	[M - H]-	145.062	0.6, 4.5	NA	-32.0, -34.7	0.235, 0.223	5961	56-85-9	NA	3b
Glutaric acid	C5H8O4	[M - H]-	131.035	1.6	NA	-14.4	0.217	743	110-94-1	NA	3b
Indole-3-aldehyde	C9H7NO	[M - H]-	144.045	6.1	NA	-40.4	0.122	10256	487-89-8	NA	3b
Indoxyl sulfate	C8H7NO4S	[M - H]-	212.002	3.0, 5.5	NA	-4.80, -8.55	0.395, 0.362	10258	487-94-5	Sulfate	3b
Inosine	C10H12N4O5	[M - H]-	267.073	0.8	NA	-7.58	0.411	135398641	58-63-9	NA	3b
Kynurenic acid	C10H7NO3	[M - H]-	188.035	3.8	NA	NA	NA	3845	492-27-3	NA	3b
L-2-Aminoadipic acid	C6H11NO4	[M - H]-	160.061	0.6	NA	-11.4	0.670	92136	1118-90-7	NA	3b
N-Acetylglycine	C4H7NO3	[M - H]-	116.035	0.6	NA	-10.4	0.698	10972	543-24-8	NA	3b
N-Acetyl-L-glutamic acid	C7H11NO5	[M - H]-	188.056	0.7	NA	-7.01	0.850	70914	1188-37-0	Sulfate	3b
Phenylalanine	C9H11NO2	[M - H]-	164.071	1.4	NA	-3.18	0.802	6140	63-91-2	NA	3b
Phenyllactic acid	C9H10O3	[M - H]-	165.055	5.3	NA	-9.93	0.363	643327	20312-36-1	NA	3b
Pyroglutamic acid	C5H7NO3	[M - H]-	128.035	0.6	NA	-7.78	0.895	7405	98-79-3	NA	3b
Succinic acid	C4H6O4	[M - H]-	117.019	0.9	NA	-10.7	0.362	1110	110-15-6	NA	3b
Succinoadenosine	C14H17N5O8	[M - H]-	382.1	2.4	NA	-48.4	0.511	20849086	4542-23-8	Glucuronide	3b
1-Methylhistidine	C7H11N3O2	[M - H]-	168.077	0.8	NA	-32.8	0.216	92105	332-80-9	NA	3c
1-Methylxanthine	C6H6N4O2	[M - H]-	165.042	1.4	NA	-10.1	0.227	80220	6136-37-4	NA	3c
2-Hydroxybutyric acid	C4H8O3	[M - H]-	103.04	0.6	NA	-16.6	0.304	11266	600-15-7	NA	3c
5-Acetylamino-6-formylamino-3-methyluracil	C8H10N4O4	[M - H]-	225.062	0.6	NA	-11.2	0.309	108214	85438-96-6	NA	3c
5-Hydroxy-L-tryptophan	C11H12N2O3	[M - H]-	219.077	1.0, 1.5	NA	-124, -37.7	0.359, 0.361	439280	4350-09-8	NA	3c
9-Methyluric acid	C6H6N4O3	[M - H]-	181.036	0.9	NA	-14.2	0.131	108714	55441-71-9	NA	3c
AFMU	C8H10N4O4	[M - H]-	225.062	0.8	NA	-8.83	0.316	108214	85438-96-6	NA	3c
Dimethylxanthine glucuronide	C13H16N4O8	[M - H]-	355.089	1.9	NA	-40.7	0.189	NA	NA	Glucuronide	3c
Ethylmalonic acid	C5H8O4	[M - H]-	131.035	1.8	NA	-15.4	0.240	11756	601-75-2	NA	3c
Hypoxanthine	C5H4N4O	[M - H]-	135.031	0.6	NA	-10.6	0.598	135398638	68-94-0	NA	3c
Methyluracil	C5H6N2O2	[M - H]-	125.035	1.4	NA	-46.2	0.239	12009	615-77-0	NA	3c
N-Acetylthreonine	C6H11NO4	[M - H]-	160.061	0.5	NA	-15.8	0.532	152204	17093-74-2	NA	3c
Threonic acid	C4H8O5	[M - H]-	135.03	0.7	NA	-9.13	0.323	5460407	7306-96-9	NA	3c
10-Hydroxy-decene-4,6-diynoic acid sulfate	C10H10O6S	[M - H]-	257.012	4.9	NA	NA	NA	NA	NA	NA	3d
10-Undecenoic acid (11:1n1)	C11H20O2	[M - H]-	183.139	9.4	NA	NA	NA	5634	112-38-9	NA	3d
1-Hydroxypyrene glucuronide	C22H18O7	[M - H]-	393.101	6.7	NA	NA	NA	59751652	154717-05-2	NA	3d
2,5-Dimethyl-4-methoxy-3(2H)-furanone sulfate	C7H10O6S	[M - H]-	221.012	3.5	NA	NA	NA	NA	NA	NA	3d
2-Aminobutyric acid, 3-Aminoisobutyric acid, N-Methylalanine	C4H9NO2	[M - H]-	102.056	0.6, 0.9	NA	NA	NA	6657, 10932, 5288725	2835-81-6, 541-48-0, 3913-67-5	NA	3d
2-Dehydro-3-deoxy-D-arabino-heptonate-7-phosphate	C7H13O10P	[M - H]-	287.014	4.5, 6.0	NA	NA	NA	160647	2627-73-8	Sulfate	3d
2-Oxobutyric acid	C4H6O3	[M - H]-	101.024	0.7	NA	NA	NA	58	600-18-0	NA	3d
3-Hydroxy-3-(methyl-sulphinyl)propanoic acid	C4H8O4S	[M - H]-	151.007	0.7	NA	NA	NA	NA	NA	NA	3d
3-Methyldioxyindole sulfate	C9H9NO5S	[M - H]-	242.012	3.2, 4.8	NA	NA	NA	NA	NA	Sulfate	3d
3-Methyldioxyindole sulfate	C9H9NO5S	[M - H]-	242.012	4.1	NA	NA	NA	NA	NA	NA	3d
3-Methylglutarylcarnitine	C13H23NO6	[M - H]-	288.145	2	NA	NA	NA	128145	102673-95-0	NA	3d
4-Butyric acid betaine	C7H15NO2	[M - H]-	144.103	7.2	NA	NA	NA	725	407-64-7	NA	3d
4-Hydroxycyclohexylacetic acid	C8H14O3	[M - H]-	157.087	5.4	NA	NA	NA	556677	NA	NA	3d
4-Hydroxyphenylacetylglycine	C10H11NO4	[M - H]-	208.061	0.8, 10.1, 10.5	NA	NA	NA	440732	28116-23-6	NA	3d
4-Hydroxyproline	C5H9NO3	[M - H]-	130.051	0.6	NA	NA	NA	825	18610-59-8	NA	3d
4-Pyridoxic acid	C8H9NO4	[M - H]-	182.046	3.9	NA	NA	NA	6723	82-82-6	NA	3d
5-Hydroxy-6-methoxyindole glucuronide	C15H17NO8	[M - H]-	338.087	1.6, 3.8, 4.9	NA	NA	NA	196512	77463-71-9	Glucuronide	3d
Aconitic acid, L-Dehydroascorbic acid	C6H6O6	[M - H]-	173.009	0.6	NA	NA	NA	643757, 440667	585-84-2, 490-83-5	NA	3d
Adenosine 5'-monophosphate	C10H14N5O7P	[M - H]-	346.054	3.1, 3.3	NA	NA	NA	6083	61-19-8	NA	3d
Adipic acid	C6H10O4	[M - H]-	145.05	1.5	NA	NA	NA	196	124-04-9	NA	3d
Alanine betaine, Isoleucine, Leucine, Norleucine	C6H13NO2	[M - H]-	130.087	4.1	NA	NA	NA	441440, 6306, 6106, 21236	6458-06-6, 443-79-8, 61-90-5, 327-57-1	NA	3d
alpha-CEHC glucuronide	C22H30O10	[M - H]-	453.173	13.2	NA	NA	NA	134819285	477200-36-5	NA	3d
Aminoadipic acid, N-Methylglutamic acid	C6H11NO4	[M - H]-	160.061	0.9	NA	NA	NA	92136, 439377	1118-90-7, 35989-16-3	NA	3d
Arogenic acid	C10H13NO5	[M - H]-	226.069	1.7, 2.9, 3.2	NA	NA	NA	193887	NA	NA	3d
Ascorbic acid	C6H8O6	[M - H]-	175.024	0.6, 0.8	NA	NA	NA	54670067	50-81-7	NA	3d
Atractyligenin glucuronide	C25H36O10	[M - H]-	495.223	8.7	NA	NA	NA	NA	NA	Glucuronide	3d
Atractyligenin glucuronide	C25H36O10	[M - H]-	495.223	5.6	NA	NA	NA	NA	NA	NA	3d
Chorismic acid, Isochorismic acid, Prephenic acid	C10H10O6	[M - H]-	225.038	3.1	NA	NA	NA	12039, 189062, 1028	617-12-9, 22642-82-6, 126-49-8	NA	3d
CMPF, 5-OH-PhIP, 4'-OH-PhIP	C12H16O5, C13H12N4O, C13H12N4O	[M - H]-	239.09	5.8	NA	NA	NA	123979, 71749254, 15897928	86879-39-2, 159471-46-2, 126861-72-1	NA	3d
CMPF, 5-OH-PhIP, 4'-OH-PhIP	C12H16O5, C13H12N4O, C13H12N4O	[M - H]-	239.092	4.7, 5.1	NA	NA	NA	123979, 71749254, 15897928	86879-39-2, 159471-46-2, 126861-72-1	NA	3d
Creatinine	C4H7N3O	[M - H]-	112.052	0.6	NA	NA	NA	588	60-27-5	NA	3d
D-Alanyl-D-alanine	C6H12N2O3	[M - H]-	159.077	2	NA	NA	NA	5460362	923-16-0	NA	3d
Erucin N-acetyl-cysteine	C11H20N2O3S3	[M - H]-	323.059	7.5	NA	NA	NA	NA	NA	NA	3d
Fucose, Rhamnose	C6H12O5	[M - H]-	163.061	0.8	NA	NA	NA	17106, 25310	NA, 73-34-7	NA	3d
gamma-Glutamyltyrosine	C14H18N2O6	[M - H]-	309.106	4.4	NA	NA	NA	94340	7432-23-7	NA	3d
Glutamic acid	C5H9NO4	[M - H]-	146.046	0.5	NA	NA	NA	33032	56-86-0	NA	3d
Glyco-beta-muricholic acid	C26H43NO6	[M - H]-	464.301	8.1	NA	NA	NA	137333454	NA	NA	3d
Glycochenodeoxycholic acid	C26H43NO5	[M - H]-	448.306	9.5	NA	NA	NA	12544	640-79-9	NA	3d
Hydroxyindole acetic acid sulfate	C10H9NO6S	[M - H]-	270.007	3.4	NA	NA	NA	NA	NA	Sulfate	3d
Indoleacrylic acid	C11H9NO2	[M - H]-	186.056	3.9	NA	NA	NA	5375048	29953-71-7	NA	3d
Indoleethanol	C10H11NO	[M - H]-	160.077	6.2	NA	NA	NA	10685	526-55-6	NA	3d
Indoleglycerol phosphate	C11H14NO6P	[M - H]-	286.051	10.9	NA	NA	NA	444150	NA	NA	3d
Indoxyl glucuronide	C14H15NO7	[M - H]-	308.077	2.6, 4.1	NA	NA	NA	2733785	35804-66-1	Glucuronide	3d
Indoxyl glucuronide	C14H15NO7	[M - H]-	308.074	1.8	NA	NA	NA	2733785	35804-66-1	NA	3d
Indoxyl sulfate	C8H7NO4S	[M - H]-	212.002	3.5	NA	NA	NA	10258	487-94-5	Sulfate	3d
Mono(2-carboxymethylhexyl) phthalate (MCMHP), Mono(2-ethyl-5-carboxypentyl) phthalate (MECPP)	C16H20O6	[M - H]-	307.116	10.8	NA	NA	NA	187353, 148386	82975-93-7, 40809-41-4	NA	3d
Mono(2-ethyl-5-hydroxyhexyl) phthalate (MEHHP)	C16H22O5	[M - H]-	293.137	8.3	NA	NA	NA	170295	40321-99-1	NA	3d
Mono(4-hydroxypentyl) phthalate (MHPP)	C13H16O5	[M - H]-	251.092	9.4	NA	NA	NA	71750801	1334312-05-8	NA	3d
Mono-carboxy-isooctyl phthalate (MCOP)	C17H22O6	[M - H]-	321.131	9.7	NA	NA	NA	145459125	898544-09-7	NA	3d
Monoethyl phthalate (MEP)	C10H10O4	[M - H]-	193.05	4.5	NA	NA	NA	75318	2306-33-4	NA	3d
Mono-hydroxy-isobutyl phthalate (OH-MiBP), Mono-hydroxy-n-butyl phthalate (OH-MnBP)	C12H14O5	[M - H]-	237.074	5.1, 5.5, 7.2	NA	NA	NA	71371900, NA	64339-39-5, NA	NA	3d
Mono-isononyl phthalate (MiNP)	C17H24O4	[M - H]-	291.16	12.3	NA	NA	NA	110394	106610-61-1	NA	3d
Mono-isopentyl phthalate (MiPP), Mono-n-pentyl phthalate (MnPP)	C13H16O4	[M - H]-	235.095	7.6	NA	NA	NA	NA, 90531	NA, 24539-56-8	NA	3d
Mono-n-octyl phthalate (MnOP), Di-isobutyl phthalate (DiBP), Di-n-butyl phthalate (DnBP), Mono(2-ethylhexyl) phthalate (MEHP)	C16H22O4	[M - H]-	277.144	9.2, 11.7	NA	NA	NA	79362, 6782, 3026, 20393	5393-19-1, 84-69-5, 84-74-2, 4376-20-9	NA	3d
N-(2-Hydroxyphenyl)acetamide glucuronide	C14H17NO8	[M - H]-	326.087	1.1	NA	NA	NA	NA	NA	NA	3d
N-Acetylornithine	C7H14N2O3	[M - H]-	173.093	0.6	NA	NA	NA	439232	6205-08-9	NA	3d
N-Acetylglucosamine	C8H15NO6	[M - H]-	220.08	1	NA	NA	NA	439174	7512-17-6	NA	3d
N-Acetylglucosamine	C8H15NO6	[M - H]-	220.084	3.8	NA	NA	NA	439174	7512-17-6	NA	3d
N-Acetylglutamine	C7H12N2O4	[M - H]-	187.072	0.5	NA	NA	NA	25561	2490-97-3	NA	3d
N-Methyl-2-pyridone-5-carboxamide, N-Methyl-4-pyridone-3-carboxamide	C7H8N2O2	[M - H]-	151.051	0.9	NA	NA	NA	69698, 440810	701-44-0, 769-49-3	NA	3d
N-Methylnicotinamide	C7H8N2O	[M - H]-	135.056	3.4	NA	NA	NA	64950	114-33-0	NA	3d
Norharman	C11H8N2	[M - H]-	167.061	0.6	NA	NA	NA	64961	244-63-3	NA	3d
Normetanephrine	C9H13NO3	[M - H]-	182.082	5.1	NA	NA	NA	1237	97-31-4	NA	3d
o,p'-DDD, p,p'-DDD	C14H10Cl4	[M - H]-	316.947	12.9	NA	NA	NA	4211, 6294	53-19-0, 72-54-8	NA	3d
PCB-11, PCB-15, PCB-8	C12H8Cl2	[M - H]-	220.992	1.2, 2.1, 3.5	NA	NA	NA	16307, 16308, 36982	2050-67-1, 2050-68-2, 34883-43-7	NA	3d
Pelargonic acid (9:0)	C9H18O2	[M - H]-	157.123	7.9	NA	NA	NA	8158	112-05-0	NA	3d
Pimelic acid	C7H12O4	[M - H]-	159.066	0.7	NA	NA	NA	385	111-16-0	NA	3d
Propionylcarnitine	C10H19NO4	[M - H]-	216.124	5.9	NA	NA	NA	107738	17298-37-2	NA	3d
Pyroglutamic acid	C5H7NO3	[M - H]-	128.035	4.3	NA	NA	NA	7405	98-79-3	NA	3d
Pyrraline	C12H18N2O4	[M - H]-	253.119	2.6	NA	NA	NA	14274616	74509-14-1	NA	3d
Riboflavin	C17H20N4O6	[M - H]-	375.129	4.1, 5.7	NA	NA	NA	493570	83-88-5	Glucuronide	3d
Stercobilin	C33H46N4O6	[M - H]-	593.334	7.4	NA	NA	NA	9548572	34217-90-8	NA	3d
Suberic acid	C8H14O4	[M - H]-	173.082	0.7, 1.4	NA	NA	NA	10457	505-48-6	NA	3d
Taurochenodeoxycholic acid, Taurodeoxycholic acid, Tauroursodeoxycholic acid	C26H45NO6S	[M - H]-	498.289	9.5	NA	NA	NA	387316, 2733768, 9848818	516-35-8 , 516-50-7, 14605-22-2	NA	3d
Thiamin	C12H17ClN4OS	[M - H]-	264.106	4.3	NA	NA	NA	6042	59-43-8	NA	3d
trans,trans-Muconic acid	C6H6O4	[M - H]-	141.019	0.9	NA	NA	NA	5356793	3588-17-8	NA	3d
Uracil	C4H4N2O2	[M - H]-	111.02	0.6	NA	NA	NA	1174	66-22-8	NA	3d
Urobilin	C33H42N4O6	[M - H]-	589.303	7.4	NA	NA	NA	5795125	1856-98-0	NA	3d
Xylitol	C5H12O5	[M - H]-	151.061	0.6	NA	NA	NA	6912	488-81-3	NA	3d

## Sheet: Table S6
Table S6. Features which were not able to be annotated but by using SIRIUS to obtain their molecular formula, are potentially polyphenols by Van Krevelen analysis. Moreover, the features are indicated if they are most likely a phenolic acid, non-flavonoid, flavonoid, or in the middle of all three families based on the region they are located in the Van Krevelen plot.
Molecular Formula from SIRIUS	Adduct from SIRIUS	m/z	Retention Time (min)	Zodiac Score from SIRIUS	H/C	O/C	Phenolic Acids	Non-Flavonoids	Flavonoids	Overlap	Identification Level
C8H10O7S	[M - H]-	249.007	0.71	1	1.25	0.875	Yes	No	No	No	4
C7H8O6	[M - H]-	187.024	0.74	1	1.14286	0.857143	Yes	No	No	No	4
C5H5NO4S	[M - H]-	173.986	0.74	1	1	0.8	Yes	No	No	No	4
C6H6N2O5S	[M - H]-	216.992	0.76	0.995477	1	0.833333	Yes	No	No	No	4
C5H6O4	[M - H2O - H]-	111.009	0.84	1	1.2	0.8	Yes	No	No	No	4
C6H8O5	[M - H]-	159.03	0.86	1	1.33333	0.833333	Yes	No	No	No	4
C6H7NO5S	[M - H]-	203.997	0.92	1	1.16667	0.833333	Yes	No	No	No	4
C7H7NO6S	[M - H]-	231.992	0.97	1	1	0.857143	Yes	No	No	No	4
C7H9NO6S	[M - H2O - H]-	215.997	1.02	1	1.28571	0.857143	Yes	No	No	No	4
C6H8O5	[M - H]-	159.03	1.05	1	1.33333	0.833333	Yes	No	No	No	4
C6H8O5S	[M - H]-	191.002	1.12	1	1.33333	0.833333	Yes	No	No	No	4
C6H7NO5S	[M - H]-	203.997	1.17	0.999497	1.16667	0.833333	Yes	No	No	No	4
C5H6O4	[M - H2O - H]-	111.009	1.18	1	1.2	0.8	Yes	No	No	No	4
C7H8O6S	[M - H]-	218.996	1.24	1	1.14286	0.857143	Yes	No	No	No	4
C12H14O10	[M - H]-	317.051	1.49	1	1.16667	0.833333	Yes	No	No	No	4
C8H10O7S	[M - H]-	249.007	1.52	0.999497	1.25	0.875	Yes	No	No	No	4
C9H12O7S	[M - H]-	263.023	1.57	0.980402	1.33333	0.777778	Yes	No	No	No	4
C13H18O10	[M - H]-	333.082	1.84	1	1.38462	0.769231	Yes	No	No	No	4
C8H10O7S	[M - H]-	249.007	2.38	0.999497	1.25	0.875	Yes	No	No	No	4
C13H18O10	[M - H]-	333.082	3.43	1	1.38462	0.769231	Yes	No	No	No	4
C7H8O6S	[M - H]-	218.996	3.45	1	1.14286	0.857143	Yes	No	No	No	4
C7H8O6S	[M - H]-	218.996	3.69	1	1.14286	0.857143	Yes	No	No	No	4
C7H8O6S	[M - H]-	218.996	4.14	1	1.14286	0.857143	Yes	No	No	No	4
C7H8O6S	[M - H]-	218.996	4.29	1	1.14286	0.857143	Yes	No	No	No	4
C10H10O8S	[M - H]-	289.002	4.48	0.998995	1	0.8	Yes	No	No	No	4
C8H11N3OS	[M - H]-	196.055	1.26	0.988945	1.375	0.125	No	Yes	No	No	4
C8H11N3OS	[M - H]-	196.055	3.05	1	1.375	0.125	No	Yes	No	No	4
C5H3N3O	[M - H]-	120.02	9.59	1	0.6	0.2	No	Yes	No	No	4
C5H3N3O	[M - H]-	120.02	9.8	1	0.6	0.2	No	Yes	No	No	4
C5H3N3O	[M - H]-	120.02	11.67	1	0.6	0.2	No	Yes	No	No	4
C5H3N3O	[M - H]-	120.02	12.18	1	0.6	0.2	No	Yes	No	No	4
C5H3N3O	[M - H]-	120.02	12.64	1	0.6	0.2	No	Yes	No	No	4
C18H23N3O2	[M - H]-	312.171	13.01	0.855779	1.27778	0.111111	No	Yes	No	No	4
C6H4N2OS	[M - H]-	150.998	13.42	1	0.666667	0.166667	No	Yes	No	No	4
C6H4N2OS	[M - H]-	150.998	13.52	1	0.666667	0.166667	No	Yes	No	No	4
C6H4N2OS	[M - H]-	150.998	13.62	1	0.666667	0.166667	No	Yes	No	No	4
C6H8N2O4	[M - H]-	171.041	0.54	1	1.33333	0.666667	Yes	Yes	No	No	4
C6H7N3OS	[M - H]-	168.024	0.56	1	1.16667	0.166667	Yes	Yes	No	No	4
C9H12N4O4	[M - H]-	239.078	0.63	1	1.33333	0.444444	Yes	Yes	No	No	4
C15H20O10	[M - H]-	359.098	0.66	1	1.33333	0.666667	Yes	Yes	No	No	4
C6H8N2O4	[M - H]-	171.041	0.68	1	1.33333	0.666667	Yes	Yes	No	No	4
C8H11NO4	[M - H]-	184.061	0.92	1	1.375	0.5	Yes	Yes	No	No	4
C6H8N2O	[M - H]-	123.056	0.97	1	1.33333	0.166667	Yes	Yes	No	No	4
C12H16N2O8	[M - H]-	315.083	0.99	0.913065	1.33333	0.666667	Yes	Yes	No	No	4
C6H8O4	[M - H]-	143.035	1.02	1	1.33333	0.666667	Yes	Yes	No	No	4
C6H8O4	[M - H]-	143.035	1.16	1	1.33333	0.666667	Yes	Yes	No	No	4
C11H15NO6S	[M - H]-	288.052	1.23	0.971859	1.36364	0.545455	Yes	Yes	No	No	4
C9H12N4O4	[M - H]-	239.078	1.25	1	1.33333	0.444444	Yes	Yes	No	No	4
C18H16N4O4S	[M - H]-	383.083	1.24	0.0653266	0.888889	0.222222	Yes	Yes	No	No	4
C12H16N4O7	[M - H]-	327.094	1.35	0.999497	1.33333	0.583333	Yes	Yes	No	No	4
C8H7NO2	[M - H]-	148.04	1.53	1	0.875	0.25	Yes	Yes	No	No	4
C8H10O2S	[M - H]-	169.033	1.78	1	1.25	0.25	Yes	Yes	No	No	4
C13H18N2O6	[M - H2O - H]-	279.098	2.05	0.99598	1.38462	0.461538	Yes	Yes	No	No	4
C14H15N3O3	[M - H]-	272.104	2.52	0.99799	1.07143	0.214286	Yes	Yes	No	No	4
C10H13NO6S	[M - H]-	274.039	3.2	0.988945	1.3	0.6	Yes	Yes	No	No	4
C10H13NO6S	[M - H2O - H]-	256.028	3.26	1	1.3	0.6	Yes	Yes	No	No	4
C6H8O4	[M - H]-	143.035	3.25	1	1.33333	0.666667	Yes	Yes	No	No	4
C13H18O8	[M - H]-	301.092	3.57	1	1.38462	0.615385	Yes	Yes	No	No	4
C13H18O9	[M - H]-	317.087	4	1	1.38462	0.692308	Yes	Yes	No	No	4
C9H12N2O3S	[M + Cl]-	263.028	4.14	0.953266	1.33333	0.333333	Yes	Yes	No	No	4
C14H19N2O7P	[M + Cl]-	393.061	4.29	0.0964824	1.35714	0.5	Yes	Yes	No	No	4
C27H35N3O6S	[M - H]-	528.217	4.29	0.966834	1.2963	0.222222	Yes	Yes	No	No	4
C16H22O9	[M - H]-	357.119	4.33	1	1.375	0.5625	Yes	Yes	No	No	4
C16H22O9	[M - H]-	357.119	4.58	1	1.375	0.5625	Yes	Yes	No	No	4
C10H13NO4	[M - H]-	210.077	4.58	1	1.3	0.4	Yes	Yes	No	No	4
C11H15NO5	[M - H]-	240.087	4.88	1	1.36364	0.454545	Yes	Yes	No	No	4
C9H12O4	[M - H]-	183.066	5.16	1	1.33333	0.444444	Yes	Yes	No	No	4
C16H22O9	[M - H]-	357.118	5.16	1	1.375	0.5625	Yes	Yes	No	No	4
C16H22O10	[M - H]-	373.113	5.18	1	1.375	0.625	Yes	Yes	No	No	4
C19H26O10	[M - H]-	413.142	5.19	0.99799	1.36842	0.526316	Yes	Yes	No	No	4
C13H18N2O5	[M - H]-	281.114	5.37	1	1.38462	0.384615	Yes	Yes	No	No	4
C13H14N2O3	[M - H]-	245.093	5.39	1	1.07692	0.230769	Yes	Yes	No	No	4
C9H9NO2S	[M - H]-	194.028	5.43	1	1	0.222222	Yes	Yes	No	No	4
C16H22O10	[M - H]-	373.113	5.68	1	1.375	0.625	Yes	Yes	No	No	4
C13H18N2O4	[M - H]-	265.119	5.91	1	1.38462	0.307692	Yes	Yes	No	No	4
C8H8N6O2	[M - H]-	219.063	5.99	1	1	0.25	Yes	Yes	No	No	4
C13H17NO6	[M - H]-	282.098	6.11	1	1.30769	0.461538	Yes	Yes	No	No	4
C12H16N4O2S2	[M - H]-	311.064	6.23	1	1.33333	0.166667	Yes	Yes	No	No	4
C19H26O10	[M - H]-	413.142	6.24	0.99397	1.36842	0.526316	Yes	Yes	No	No	4
C20H26O12	[M - H]-	457.135	6.25	0.999497	1.3	0.6	Yes	Yes	No	No	4
C16H22N2O6	[M - H]-	337.137	6.29	0.999497	1.375	0.375	Yes	Yes	No	No	4
C19H26O10	[M - H]-	413.142	6.42	0.861809	1.36842	0.526316	Yes	Yes	No	No	4
C13H12N2O3	[M - H]-	243.077	6.43	0.983417	0.923077	0.230769	Yes	Yes	No	No	4
C22H30O12	[M - H]-	485.166	6.45	0.828141	1.36364	0.545455	Yes	Yes	No	No	4
C8H10N6O2	[M - H]-	221.079	7.01	1	1.25	0.25	Yes	Yes	No	No	4
C24H32O10	[M - H]-	479.189	7.06	0.987437	1.33333	0.416667	Yes	Yes	No	No	4
C21H28O10	[M - H]-	439.16	7.16	1	1.33333	0.47619	Yes	Yes	No	No	4
C12H13NO3	[M - H]-	218.082	7.33	1	1.08333	0.25	Yes	Yes	No	No	4
C22H30O7	[M - H]-	405.191	7.71	1	1.36364	0.318182	Yes	Yes	No	No	4
C7H5NOS2	[M - H]-	181.974	7.73	0.998492	0.714286	0.142857	Yes	Yes	No	No	4
C13H18O5	[M - H]-	253.108	8.07	1	1.38462	0.384615	Yes	Yes	No	No	4
C18H24O8	[M - H]-	367.139	8.23	1	1.33333	0.444444	Yes	Yes	No	No	4
C18H24O8	[M - H]-	367.139	8.49	1	1.33333	0.444444	Yes	Yes	No	No	4
C19H26O10	[M - H]-	413.142	8.79	1	1.36842	0.526316	Yes	Yes	No	No	4
C28H38O10	[M - H]-	533.236	9.1	0.952261	1.35714	0.357143	Yes	Yes	No	No	4
C28H38O10	[M - H]-	533.236	9.23	0.887437	1.35714	0.357143	Yes	Yes	No	No	4
C5H6N2O	[M - H]-	109.041	9.68	1	1.2	0.2	Yes	Yes	No	No	4
C15H20O6	[M - H]-	295.116	9.94	0.99799	1.33333	0.4	Yes	Yes	No	No	4
C20H26O6	[M - H]-	361.163	10.27	0.998995	1.3	0.3	Yes	Yes	No	No	4
C6H7N3O	[M - H]-	136.051	10.27	1	1.16667	0.166667	Yes	Yes	No	No	4
C10H13NO3	[M - H]-	194.082	10.47	0.999497	1.3	0.3	Yes	Yes	No	No	4
C16H20O4	[M - H]-	275.128	10.66	0.999497	1.25	0.25	Yes	Yes	No	No	4
C10H13NO3	[M - H]-	194.082	11.15	0.977889	1.3	0.3	Yes	Yes	No	No	4
C28H38O9	[M - H]-	517.241	12	0.993467	1.35714	0.321429	Yes	Yes	No	No	4
C7H6N2O	[M - H]-	133.041	12.59	1	0.857143	0.142857	Yes	Yes	No	No	4
C6H5N3O	[M - H2O - H]-	116.025	12.67	1	0.833333	0.166667	Yes	Yes	No	No	4
C10H13NO3	[M - H]-	194.082	12.71	0.971859	1.3	0.3	Yes	Yes	No	No	4
C23H19NO3	[M - H]-	356.129	13.22	0.794975	0.826087	0.130435	Yes	Yes	No	No	4
C7H9NO5S	[M - H]-	218.012	0.77	1	1.28571	0.714286	Yes	No	Yes	No	4
C8H9O6PS	[M - H]-	262.978	0.85	0.999497	1.125	0.75	Yes	No	Yes	No	4
C4H4N2O3	[M - H]-	127.015	0.89	0.98794	1	0.75	Yes	No	Yes	No	4
C8H7N3O6S	[M - H]-	271.999	0.9	0.923116	0.875	0.75	Yes	No	Yes	No	4
C12H14O9	[M - H]-	301.056	1.4	1	1.16667	0.75	Yes	No	Yes	No	4
C10H12N4O7	[M - H]-	299.063	1.49	0.996482	1.2	0.7	Yes	No	Yes	No	4
C7H9NO5	[M - H]-	186.041	1.73	1	1.28571	0.714286	Yes	No	Yes	No	4
C12H14O9	[M - H]-	301.056	2.84	1	1.16667	0.75	Yes	No	Yes	No	4
C7H7NO5S	[M - H]-	215.997	3.29	0.998995	1	0.714286	Yes	No	Yes	No	4
C17H20O12	[M - H]-	415.088	3.51	1	1.17647	0.705882	Yes	No	Yes	No	4
C11H10O8S	[M - H]-	301.002	3.66	0.999497	0.909091	0.727273	Yes	No	Yes	No	4
C11H14N4O8	[M - H]-	329.075	4.52	0.937688	1.27273	0.727273	Yes	No	Yes	No	4
C11H10O8S	[M - H]-	301.002	4.71	0.935176	0.909091	0.727273	Yes	No	Yes	No	4
C6H4N4O3	[M - H]-	179.021	0.9	0.995477	0.666667	0.5	No	Yes	Yes	No	4
C6H4O3	[M - H]-	123.009	0.95	1	0.666667	0.5	No	Yes	Yes	No	4
C6H4N4O3	[M - H]-	179.021	1.09	0.994975	0.666667	0.5	No	Yes	Yes	No	4
C8H5NO3	[M - H]-	162.019	1.57	1	0.625	0.375	No	Yes	Yes	No	4
C8H5NO3	[M - H]-	162.019	3.23	1	0.625	0.375	No	Yes	Yes	No	4
C15H12O8	[M - H]-	319.047	0.56	0.976382	0.8	0.533333	Yes	Yes	Yes	Yes	4
C4H3N3O2	[M - H]-	124.015	0.56	1	0.75	0.5	Yes	Yes	Yes	Yes	4
C8H10O5S	[M - H]-	217.016	0.59	0.999497	1.25	0.625	Yes	Yes	Yes	Yes	4
C6H7N5O2	[M - H]-	180.053	0.64	1	1.16667	0.333333	Yes	Yes	Yes	Yes	4
C14H15NO8	[M - H]-	324.072	0.72	1	1.07143	0.571429	Yes	Yes	Yes	Yes	4
C11H14N2O6	[M - H]-	269.077	0.77	1	1.27273	0.545455	Yes	Yes	Yes	Yes	4
C7H8N4O4	[M - H]-	211.047	0.77	1	1.14286	0.571429	Yes	Yes	Yes	Yes	4
C6H7N3O3	[M - H]-	168.041	0.8	1	1.16667	0.5	Yes	Yes	Yes	Yes	4
C14H15NO8	[M - H]-	324.072	0.91	1	1.07143	0.571429	Yes	Yes	Yes	Yes	4
C7H9NO4S	[M - H]-	202.018	0.94	1	1.28571	0.571429	Yes	Yes	Yes	Yes	4
C11H14N2O6	[M + Cl]-	305.054	0.98	1	1.27273	0.545455	Yes	Yes	Yes	Yes	4
C11H14N2O6	[M - H]-	269.077	0.99	0.974874	1.27273	0.545455	Yes	Yes	Yes	Yes	4
C11H13NO6S	[M - H]-	286.036	1.06	0.991457	1.18182	0.545455	Yes	Yes	Yes	Yes	4
C6H6O4	[M - H2O - H]-	123.009	1.11	1	1	0.666667	Yes	Yes	Yes	Yes	4
C7H9NO4S	[M - H]-	202.018	1.26	1	1.28571	0.571429	Yes	Yes	Yes	Yes	4
C13H16N2O8S	[M - H]-	359.055	1.34	0.99598	1.23077	0.615385	Yes	Yes	Yes	Yes	4
C17H22N2O7	[M - H]-	365.135	1.37	1	1.29412	0.411765	Yes	Yes	Yes	Yes	4
C8H9NO5	[M - H]-	198.04	1.47	1	1.125	0.625	Yes	Yes	Yes	Yes	4
C8H7NO5S	[M - H]-	227.997	1.54	1	0.875	0.625	Yes	Yes	Yes	Yes	4
C11H10O4S	[M - H]-	237.02	1.78	0.999497	0.909091	0.363636	Yes	Yes	Yes	Yes	4
C6H7NO2	[M - H]-	124.04	1.79	1	1.16667	0.333333	Yes	Yes	Yes	Yes	4
C4H4O2S	[M - H]-	114.986	2.13	1	1	0.5	Yes	Yes	Yes	Yes	4
C7H6N2O3	[M - H]-	165.03	2.41	0.975377	0.857143	0.428571	Yes	Yes	Yes	Yes	4
C10H11N3O3S2	[M - H]-	284.015	2.46	0.99799	1.1	0.3	Yes	Yes	Yes	Yes	4
C8H7NO5S	[M - H]-	227.997	2.47	1	0.875	0.625	Yes	Yes	Yes	Yes	4
C12H15NO8	[M - H]-	300.072	2.53	1	1.25	0.666667	Yes	Yes	Yes	Yes	4
C11H12N2O6S	[M - H]-	299.034	2.57	0.99799	1.09091	0.545455	Yes	Yes	Yes	Yes	4
C4H4N6O2	[M - H]-	167.032	2.6	0.998995	1	0.5	Yes	Yes	Yes	Yes	4
C14H15NO8	[M - H]-	324.072	2.68	1	1.07143	0.571429	Yes	Yes	Yes	Yes	4
C14H18N2O4	[M - H]-	277.119	2.73	1	1.28571	0.285714	Yes	Yes	Yes	Yes	4
C8H7NO5S	[M - H]-	227.997	2.76	1	0.875	0.625	Yes	Yes	Yes	Yes	4
C13H15NO9	[M - H]-	328.067	2.9	1	1.15385	0.692308	Yes	Yes	Yes	Yes	4
C13H16N2O5	[M - H]-	279.098	2.89	0.998995	1.23077	0.384615	Yes	Yes	Yes	Yes	4
C9H11NO4S	[M - H]-	228.033	3.06	0.993467	1.22222	0.444444	Yes	Yes	Yes	Yes	4
C14H15NO8	[M - H]-	324.072	3.07	1	1.07143	0.571429	Yes	Yes	Yes	Yes	4
C11H11NO5	[M - H]-	236.056	3.13	0.998995	1	0.454545	Yes	Yes	Yes	Yes	4
C12H12N4O8	[M - H]-	339.056	3.21	0.888442	1	0.666667	Yes	Yes	Yes	Yes	4
C5H6N2O2	[M + Cl]-	161.012	3.24	0.982412	1.2	0.4	Yes	Yes	Yes	Yes	4
C14H16N2O6S	[M - H]-	339.065	3.25	0.985427	1.14286	0.428571	Yes	Yes	Yes	Yes	4
C14H15NO8	[M - H]-	324.072	3.32	1	1.07143	0.571429	Yes	Yes	Yes	Yes	4
C8H7NO5S	[M - H]-	227.997	3.42	1	0.875	0.625	Yes	Yes	Yes	Yes	4
C10H12N2O5S2	[M - H]-	303.011	3.44	0.999497	1.2	0.5	Yes	Yes	Yes	Yes	4
C15H14O9	[M - H]-	337.054	3.72	0.99799	0.933333	0.6	Yes	Yes	Yes	Yes	4
C10H12NO3PS	[M - H]-	256.022	3.8	0.954774	1.2	0.3	Yes	Yes	Yes	Yes	4
C7H9NO2	[M - H]-	138.056	3.84	1	1.28571	0.285714	Yes	Yes	Yes	Yes	4
C9H7NO5S	[M - H]-	239.997	3.87	0.955779	0.777778	0.555556	Yes	Yes	Yes	Yes	4
C14H15NO8	[M - H]-	324.072	3.92	0.973367	1.07143	0.571429	Yes	Yes	Yes	Yes	4
C10H10N2O4	[M - H]-	221.056	4.03	1	1	0.4	Yes	Yes	Yes	Yes	4
C13H14N2O5S	[M - H]-	309.055	4.09	0.992462	1.07692	0.384615	Yes	Yes	Yes	Yes	4
C8H8O5S	[M - H]-	215.002	4.13	1	1	0.625	Yes	Yes	Yes	Yes	4
C22H18O12	[M + Cl]-	509.048	4.13	0.924121	0.818182	0.545455	Yes	Yes	Yes	Yes	4
C9H7NO3	[M - H]-	176.035	4.15	1	0.777778	0.333333	Yes	Yes	Yes	Yes	4
C12H15NO6	[M - H]-	268.082	4.22	1	1.25	0.5	Yes	Yes	Yes	Yes	4
C14H16N4O5S2	[M - H]-	383.051	4.28	0.931156	1.14286	0.357143	Yes	Yes	Yes	Yes	4
C26H32N4O8	[M - H]-	527.214	4.29	0.998995	1.23077	0.307692	Yes	Yes	Yes	Yes	4
C11H13N4O6P	[M + Cl]-	363.028	4.29	0.849749	1.18182	0.545455	Yes	Yes	Yes	Yes	4
C16H16N2O6	[M - H]-	331.09	4.29	1	1	0.375	Yes	Yes	Yes	Yes	4
C9H7NO3	[M - H]-	176.035	4.33	1	0.777778	0.333333	Yes	Yes	Yes	Yes	4
C13H14N2O4	[M - H]-	261.087	4.42	0.999497	1.07692	0.307692	Yes	Yes	Yes	Yes	4
C12H15NO5	[M - H]-	252.087	4.44	1	1.25	0.416667	Yes	Yes	Yes	Yes	4
C16H14N4O6	[M + Cl]-	393.061	4.49	0.956784	0.875	0.375	Yes	Yes	Yes	Yes	4
C16H16N2O6	[M - H]-	331.091	4.49	1	1	0.375	Yes	Yes	Yes	Yes	4
C13H14N2O4	[M - H]-	261.087	4.52	1	1.07692	0.307692	Yes	Yes	Yes	Yes	4
C14H12O9S	[M - H]-	355.01	4.69	0.831156	0.857143	0.642857	Yes	Yes	Yes	Yes	4
C10H9NO5	[M - H]-	222.04	4.7	1	0.9	0.5	Yes	Yes	Yes	Yes	4
C21H22O12	[M - H]-	465.101	4.78	0.995477	1.04762	0.571429	Yes	Yes	Yes	Yes	4
C10H12O6S	[M - H]-	259.028	4.8	1	1.2	0.6	Yes	Yes	Yes	Yes	4
C9H9NO5S	[M - H]-	242.012	4.81	1	1	0.555556	Yes	Yes	Yes	Yes	4
C13H16N2O5	[M - H]-	279.098	4.95	1	1.23077	0.384615	Yes	Yes	Yes	Yes	4
C11H12O6S	[M - H]-	271.028	5.01	0.99397	1.09091	0.545455	Yes	Yes	Yes	Yes	4
C16H17NO8	[M - H]-	350.087	5.11	0.999497	1.0625	0.5	Yes	Yes	Yes	Yes	4
C16H16O11S	[M - H]-	415.034	5.26	0.99196	1	0.6875	Yes	Yes	Yes	Yes	4
C16H17NO8	[M - H]-	350.087	5.35	1	1.0625	0.5	Yes	Yes	Yes	Yes	4
C13H15NO5	[M - H]-	264.087	5.52	1	1.15385	0.384615	Yes	Yes	Yes	Yes	4
C19H24O11	[M - H]-	427.122	5.6	0.98995	1.26316	0.578947	Yes	Yes	Yes	Yes	4
C8H8O5S	[M - H]-	215.002	5.65	0.999497	1	0.625	Yes	Yes	Yes	Yes	4
C12H12O6S	[M - H]-	283.028	5.9	0.832161	1	0.5	Yes	Yes	Yes	Yes	4
C7H8N6O2	[M - H]-	207.064	6.06	0.998492	1.14286	0.285714	Yes	Yes	Yes	Yes	4
C11H12N2O4	[M + Cl]-	271.049	6.4	0.998995	1.09091	0.363636	Yes	Yes	Yes	Yes	4
C14H14O8S	[M - H]-	341.031	6.39	0.844221	1	0.571429	Yes	Yes	Yes	Yes	4
C10H12N6O4	[M - H]-	279.084	6.42	1	1.2	0.4	Yes	Yes	Yes	Yes	4
C15H17NO6S	[M - H]-	338.07	6.72	1	1.13333	0.4	Yes	Yes	Yes	Yes	4
C13H14N6O5	[M - H]-	333.092	6.73	0.986935	1.07692	0.384615	Yes	Yes	Yes	Yes	4
C23H29NO9	[M - H]-	462.176	6.98	0.938191	1.26087	0.391304	Yes	Yes	Yes	Yes	4
C10H12O6S	[M - H]-	259.027	7.04	1	1.2	0.6	Yes	Yes	Yes	Yes	4
C23H29NO9	[M - H]-	462.176	7.23	0.962312	1.26087	0.391304	Yes	Yes	Yes	Yes	4
C12H12N6O4	[M - H]-	303.082	7.44	0.970854	1	0.333333	Yes	Yes	Yes	Yes	4
C23H29NO9	[M - H]-	462.176	7.52	0.999497	1.26087	0.391304	Yes	Yes	Yes	Yes	4
C16H19NO6S	[M - H]-	352.085	7.57	0.99397	1.1875	0.375	Yes	Yes	Yes	Yes	4
C19H24O10	[M - H]-	411.127	7.57	1	1.26316	0.526316	Yes	Yes	Yes	Yes	4
C19H24O10	[M - H]-	411.127	7.71	0.878894	1.26316	0.526316	Yes	Yes	Yes	Yes	4
C16H19NO6S	[M - H]-	352.085	7.89	0.997487	1.1875	0.375	Yes	Yes	Yes	Yes	4
C10H12N2O6	[M - H]-	255.062	8.34	0.998492	1.2	0.6	Yes	Yes	Yes	Yes	4
C18H21NO6S	[M - H]-	378.101	8.5	1	1.16667	0.333333	Yes	Yes	Yes	Yes	4
C18H21NO6S	[M - H]-	378.101	8.97	0.996482	1.16667	0.333333	Yes	Yes	Yes	Yes	4
C10H12N2O6	[M - H]-	255.062	8.98	1	1.2	0.6	Yes	Yes	Yes	Yes	4
C9H10N2O5	[M - H]-	225.051	10.96	0.998492	1.11111	0.555556	Yes	Yes	Yes	Yes	4
C6H6N2O3	[M - H]-	153.03	12.63	1	1	0.5	Yes	Yes	Yes	Yes	4

## Sheet: Table S7
Table S7. Significant features from statistical analysis (p<0.1) between two comparisons: 24-h urine after a two low polyphenol washout versus 24-h urine after consuming a high polyphenol smoothie; and 24-h urine after a two low polyphenol washout versus 24-h urine following a day with a high polyphenol diet.
Molecular Formula from SIRIUS	Adduct from SIRIUS	m/z	Retention Time (min)	Fold Change from washout 24-h urine to 24-h after high polyphenol diet	p-Value from washout 24-h urine to 24-h after high polyphenol diet	Fold Change from washout 24-h urine to 24-h after polyphenol smoothie	p-Value from washout 24-h urine to 24-h after polyphenol smoothie	Identification Level
C10H10O8S	[M - H]-	289.002	4.47584	0.10583	0.044255	0.059988	0.023491	4
C10H11NO3	[M - H]-	192.066	5.09935	0.22459	0.052373			4
C10H12NO3PS	[M - H]-	256.022	3.80354			3.6656	0.040006	4
C10H12O5	[M - H]-	211.061	3.06126	0.37455	0.059872			4
C10H12O5	[M - H]-	211.061	5.83171			2.4109	0.095915	4
C10H12O6S	[M - H]-	259.028	4.80347			0.022713	0.00070733	4
C10H13NO3	[M - H]-	194.082	11.1492	2.0895	0.070674	2.0186	0.091812	4
C10H13NO4	[M - H]-	210.077	4.5778	0.095794	0.04579			4
C10H13NO4S	[M - H]-	242.049	3.56977			4.7441	0.077027	4
C10H16N2O4	[M - H]-	227.103	3.04836			9.201	0.076616	4
C10H16N2O4	[M - H]-	227.103	3.18142			4.5084	0.042994	4
C10H17N7O11S2	[M - H]-	474.036	4.12961	0.3776	0.026289			4
C10H18N2O5	[M - H2O - H]-	227.103	2.22707			6.9138	0.059069	4
C10H18N2O5	[M - H]-	245.114	2.22873			6.946	0.055571	4
C10H18N2O5	[M - H]-	245.114	2.81906			14.936	0.022518	4
C10H18N2O5	[M - H2O - H]-	227.103	2.86522	9.3337	0.062029	22.441	0.048043	4
C10H19NO4	[M - H]-	216.124	6.17983			8.1075	0.090064	4
C10H19NO4S	[M - H]-	248.096	4.63242	0.27847	0.032303			4
C10H19NO4S	[M - H]-	248.096	5.70568			5.2492	0.052628	4
C10H20O3S	[M - H]-	219.106	1.78675			13.324	0.090484	4
C11H10O8S	[M - H]-	301.002	4.71351	0.17905	2.14e-05	0.077139	0.0013207	4
C11H11NO3	[M - H]-	204.066	5.78875			2.4029	0.055177	4
C11H12O4	[M - H]-	207.066	5.04436			0.10724	0.011447	4
C11H13N4O6P	[M + Cl]-	363.028	4.28747			3.2014	0.070984	4
C11H13NO3	[M - H]-	206.082	5.47736			2.3117	0.040955	4
C11H13NO4	[M - H]-	222.077	4.22958	2.6616	0.07021	3.3367	0.040253	4
C11H13NO6S	[M - H]-	286.036	1.06167	0.1156	0.057865			4
C11H14N4O8	[M - H]-	329.075	4.51585			2.7651	0.09488	4
C11H16N2O8	[M - H]-	303.083	0.703499			7.7246	0.029845	4
C11H16N2O8	[M - H]-	303.083	1.39327			11.669	0.094513	4
C11H17O4PS	[M - H]-	275.051	5.62044			2.9878	0.063235	4
C11H18O4	[M - H]-	213.113	7.89445	0.14204	0.057678			4
C11H19N3O6	[M - H]-	288.12	1.03029			4.703	0.030879	4
C11H21O5P	[M + Cl]-	299.08	4.285			6.9834	0.079439	4
C12H13NO3	[M - H]-	218.082	7.32719	0.14988	0.036254			4
C12H16N2O8	[M - H]-	315.083	0.75141			30.032	0.060022	4
C12H16N4O2S2	[M - H]-	311.064	6.22735			3.5281	0.0078567	4
C12H16N4O7	[M - H]-	327.094	1.34866			5.8001	0.080673	4
C12H18NO5PS	[M - H]-	318.059	4.90299	0.32409	0.075593			4
C12H18O4	[M - H]-	225.113	5.14366	0.030951	0.08561	0.12735	0.0055593	4
C12H19N3O5	[M - H]-	284.125	3.40415			6.5568	0.073134	4
C12H20N2O6	[M - H]-	287.124	4.45432			4.6516	0.057229	4
C12H20O4	[M - H]-	227.129	8.17632			2.3791	0.085317	4
C12H20O5	[M - H]-	243.123	6.50295	0.21878	0.05855			4
C12H21N3O6	[M - H]-	302.135	2.77453			7.1865	0.066397	4
C12H26O4S	[M - H]-	265.147	12.0416	2.8568	0.089846	3.9413	0.056272	4
C13H12N2O3	[M - H]-	243.077	6.22803			3.2664	0.0075184	4
C13H12O4S	[M - H]-	263.036	2.45743	0.28069	0.066383			4
C13H14N2O3	[M - H]-	245.093	6.16531			3.5098	0.023321	4
C13H14N6O5	[M - H]-	333.092	6.72845			16.51	0.042568	4
C13H15NO5	[M - H]-	264.087	5.07173			2.7304	0.064302	4
C13H16N2O4	[M - H2O - H]-	245.092	4.28635			2.4546	0.025574	4
C13H16N2O4	[M - H]-	263.103	4.28842			2.0856	0.027505	4
C13H16N2O5	[M - H]-	279.098	2.89095			5.2212	0.069961	4
C13H16N2O5	[M - H]-	279.098	3.69816			4.0508	0.026983	4
C13H18O9	[M - H]-	317.087	3.99892	0.089132	0.044814	5.7016	0.037006	4
C13H21N2O9P	[M - H]-	379.09	4.12645	0.45011	0.03813			4
C14H12N2O8S2	[M - H]-	398.997	4.93966	6.2379	0.086365	7.9233	0.075919	4
C14H12O9S	[M - H]-	355.01	4.68999			0.012638	0.00034137	4
C14H18N2O3	[M - H]-	261.124	4.67375			3.3206	0.062877	4
C14H21N3O5	[M - H]-	310.14	0.792297	8.2871	0.087404	16.574	0.069908	4
C14H24O9	[M - H]-	335.134	5.91019			2.4413	0.082811	4
C14H30N4O6	[M + Cl]-	385.186	6.39111	0.020353	0.029541	0.12882	0.00094097	4
C15H17NO8	[M - H]-	338.087	1.63855			10.144	0.071229	4
C15H20O4	[M - H]-	263.128	7.23349	0.13312	0.014228			4
C16H14O10	[M - H]-	365.048	3.13303	0.097293	0.040929			4
C16H17NO8	[M - H]-	350.087	5.10675			2.416	0.092313	4
C16H19N3O6S	[M - H]-	380.094	4.12325	0.4727	0.039698			4
C16H22O8	[M - H]-	341.123	7.92643			5.4622	0.08085	4
C16H23NO6S	[M - H]-	356.117	7.51109	4.8434	0.070085	7.3015	0.045964	4
C16H23NO7S	[M - H]-	372.112	5.5253			5.3111	0.08058	4
C16H23NO7S	[M - H]-	372.112	5.8555			8.0218	0.062273	4
C16H23NO7S	[M - H]-	372.111	6.57186			9.3873	0.092819	4
C16H24O9	[M - H]-	359.134	5.3558	0.19311	0.030219			4
C16H26O7	[M - H]-	329.16	7.98384	0.25965	0.034766			4
C16H26O8	[M - H]-	345.155	5.07967	0.069177	0.068059	0.37523	0.060168	4
C16H28O7	[M - H]-	331.176	8.40664			3.2002	0.035752	4
C17H14O8	[M - H]-	345.064	1.12555	0.14967	0.06226			4
C17H22O10	[M - H]-	385.114	3.6164			0.038791	0.085398	4
C17H26O9	[M - H]-	373.15	6.37195			2.6772	0.093636	4
C17H28O3S	[M - H]-	311.168	12.6269	2.6525	0.074699	3.6723	0.038924	4
C17H28O9	[M - H]-	375.165	6.39107			2.6479	0.089691	4
C18H20N2O2	[M + Cl]-	331.121	5.44914			0.019538	4.5843e-05	4
C18H24O8	[M - H]-	367.139	8.23446			6.5577	0.099344	4
C18H26N2O12	[M - H]-	461.142	6.71901			2.4409	0.05175	4
C18H30O9	[M - H]-	389.181	7.77524	0.19013	0.030928			4
C19H18O10	[M - H]-	405.08	4.40928			0.070283	0.019886	4
C19H18O10	[M - H]-	405.08	4.61282			0.037176	0.0084415	4
C19H28O6S	[M - H]-	383.153	7.15633			2.2098	0.090174	4
C19H28O8	[M - H]-	383.17	6.42332	0.10842	0.057143			4
C19H28O9	[M - H]-	399.163	8.40638			3.1578	0.033983	4
C19H32O8	[M - H]-	387.202	6.03058	0.040661	0.035896	0.16485	0.0019849	4
C20H34O9	[M - H]-	417.212	8.69146	0.22149	0.089672			4
C21H20O11	[M - H]-	447.093	6.3852	0.16849	0.074597	0.046697	0.0069874	4
C21H22O12	[M - H]-	465.101	4.77962			0.022804	0.041064	4
C21H28O10	[M - H]-	439.16	6.71838			2.0314	0.074108	4
C21H32O8	[M - H]-	411.202	6.9661			0.069763	0.0013385	4
C21H32O9	[M - H]-	427.197	5.48443			0.018805	0.0003403	4
C21H32O9	[M - H]-	427.197	5.60459			0.0045582	0.00096578	4
C21H32O9	[M - H]-	427.197	5.81988			0.01254	0.032595	4
C21H32O9	[M - H]-	427.197	5.94372			0.031382	0.0084243	4
C21H32O9	[M - H]-	427.197	6.03412			0.016743	0.012356	4
C21H32O9	[M - H]-	427.197	8.14577			3.6333	0.077101	4
C21H34O8	[M - H]-	413.217	6.88189			0.03563	0.0010484	4
C21H36O11	[M - H2O - H]-	445.207	6.91697			2.9273	0.087747	4
C21H36O9	[M - H]-	431.228	7.25849	0.099731	0.0098261	0.031954	0.0002227	4
C22H36O13	[M - H]-	507.207	7.10313			4.0891	0.03615	4
C23H27NO	[M + Br]-	412.129	12.8659	2.1429	0.0094036			4
C23H29NO9	[M - H]-	462.176	6.98453			3.634	0.083576	4
C23H29NO9	[M - H]-	462.176	7.22724			4.8549	0.057499	4
C24H16N4O13	[M + Cl]-	603.04	4.31005	2.3243	0.017801			4
C24H32O11	[M - H]-	495.184	5.59385			0.014989	0.00026627	4
C25H36O8	[M - H]-	463.233	8.705			3.1514	0.089911	4
C25H38O8	[M - H]-	465.249	8.72968			3.0875	0.091999	4
C25H38O8	[M - H]-	465.248	9.09779			2.8975	0.098729	4
C25H40O9	[M - H]-	483.259	7.40633			3.5324	0.07742	4
C26H32N4O8	[M - H]-	527.214	4.28643			6.4739	0.093883	4
C26H36O10	[M - H]-	507.223	8.27478			3.8538	0.088299	4
C26H43NO7S	[M - H]-	512.268	10.0438			3.7988	0.078009	4
C27H42O9	[M - H]-	509.275	9.41753			2.3878	0.083321	4
C27H44O9	[M - H]-	511.29	8.90948			2.4265	0.067772	4
C28H38O10	[M - H]-	533.236	9.09676			2.9456	0.096772	4
C30H44O11	[M - H]-	579.278	8.90855			2.5804	0.063935	4
C32H39N3O3	[M - H]-	512.294	8.91058			2.6019	0.069155	4
C4H4N6O2	[M - H]-	167.032	3.05466			4.6227	0.065564	4
C5H10N2O3	[M - H2O - H]-	127.051	4.2842			2.4784	0.040616	4
C5H10N2O3	[M - H]-	145.062	4.2879			2.2386	0.03093	4
C5H10O3	[M - H]-	117.056	1.80823			2.6617	0.077568	4
C5H12O2S	[M + Cl]-	171.027	0.865861			2.1026	0.083189	4
C5H13N2O6P	[M + Cl]-	263.022	4.27936			3.1518	0.031336	4
C5H6N2O	[M - H]-	109.041	9.68096			0.33699	0.05154	4
C6H10O7	[M - H]-	193.035	5.02893			2.7202	0.08984	4
C6H11NO3	[M - H]-	144.066	0.903555			2.9951	0.079713	4
C6H11NO3	[M - H]-	144.066	1.32924			3.2294	0.089176	4
C6H12O4	[M - H]-	147.066	0.810801	0.37549	0.091764			4
C6H13NOS	[M - H]-	146.065	4.28416			2.3685	0.035403	4
C6H15NO5S	[M - H]-	212.059	3.96159	3.9364	0.081511	6.5442	0.043938	4
C6H15O2PS	[M - H]-	181.048	4.1978	2.6475	0.007991			4
C6H16NO3PS	[M - H]-	212.054	0.902883			3.75	0.082124	4
C6H16NO3PS	[M - H]-	212.054	1.32944			4.4856	0.08297	4
C6H4N4O3S	[M - H]-	210.994	4.11435	0.1082	0.069515			4
C6H6N2O2	[M - H]-	137.035	0.989312			7.767	0.087662	4
C6H6N4O	[M - H]-	149.047	1.34588			7.4726	0.089194	4
C6H6O4	[M - H]-	141.019	1.50124	0.4313	0.094703			4
C6H6O6S	[M - H]-	204.981	2.01434			0.4186	0.096387	4
C6H7NO4S	[M - H]-	188.002	0.739298			11.31	0.092762	4
C6H7NO4S	[M - H]-	188.002	3.60309			3.9555	0.034107	4
C6H8O3	[M - H]-	127.04	1.2083	0.28038	0.097672			4
C6H9NO3	[M - H]-	142.051	0.994233			3.5339	0.040485	4
C7H10N4O3	[M - H]-	197.068	1.06896	0.2958	0.099496			4
C7H10O6	[M - H]-	189.04	0.708301			9.3549	0.085674	4
C7H10O7	[M - H]-	205.035	0.972405			4.0786	0.05774	4
C7H11NO3	[M - H]-	156.066	2.97579			3.4605	0.068844	4
C7H12N2O2S2	[M - H]-	219.027	4.54403			2.524	0.0378	4
C7H12O4	[M - H]-	159.066	1.55302			6.5742	0.096693	4
C7H12O5	[M - H]-	175.061	3.6322	0.016978	0.0074214	0.33319	0.063919	4
C7H13NO3	[M - H]-	158.082	2.88163			3.1705	0.063548	4
C7H13NO3	[M - H]-	158.082	3.17562			3.2177	0.074857	4
C7H2N4	[M - H]-	141.02	12.8277			0.12335	0.059055	4
C7H5N3OS	[M - H]-	178.008	4.13672	0.33592	0.0092317			4
C7H6O6S	[M - H]-	216.981	3.17553	0.097074	0.08542			4
C7H7N3	[M - H]-	132.056	12.817			0.089995	0.073305	4
C7H8N6O2	[M - H]-	207.063	5.62132			2.6233	0.059509	4
C7H8O5S	[M - H]-	203.002	3.74401	0.25305	0.087736			4
C7H9NO2	[M - H]-	138.056	0.9518			5.2601	0.082884	4
C7H9NO5	[M - H]-	186.041	1.7257			8.6384	0.027966	4
C7H9NO6S	[M - H2O - H]-	215.997	1.0156	0.01634	0.056693			4
C8H10N4O3	[M - H]-	209.068	3.74995	0.13273	0.088158			4
C8H10O6S	[M - H]-	233.012	4.40115	0.24429	0.089175			4
C8H12O4	[M - H]-	171.066	1.01789			5.5962	0.098183	4
C8H12O4	[M - H]-	171.066	4.84358			3.2926	0.026643	4
C8H12O4	[M - H]-	171.066	5.53421			2.8205	0.071521	4
C8H12O7	[M - H]-	219.051	2.78474	0.03635	0.015918			4
C8H13N2O3PS	[M - H]-	247.033	3.35081	2.1489	0.099046	3.2956	0.023829	4
C8H13NO4S	[M - H]-	218.049	1.05789	0.023974	0.038877			4
C8H14N2O4S2	[M - H]-	265.03	3.64158	0.028827	0.0068807			4
C8H14NO4PS	[M - H]-	250.033	0.951617			13.624	0.088952	4
C8H14O5	[M - H]-	189.077	5.03675	0.032374	0.015359			4
C8H15NO3	[M - H]-	172.098	4.73002			3.0932	0.088797	4
C8H15NO3	[M - H]-	172.098	5.14531			2.4705	0.081272	4
C8H15NO4S	[M - H]-	220.065	1.2351	0.044955	0.077287			4
C8H20NO3PS	[M - H]-	240.085	4.7301			4.0011	0.07081	4
C8H6N6O3	[M - H]-	233.043	5.83145			3.2911	0.077429	4
C8H7NO	[M - H]-	132.045	3.95556	5.7588	0.059014	10.836	0.038884	4
C8H7NO4S	[M - H]-	212.002	3.98106	3.0729	0.093665	3.5202	0.073755	4
C8H8O3	[M - H]-	151.04	0.701005			18.147	0.084812	4
C8H8O3	[M - H]-	151.04	3.8411	0.14873	0.0034278			4
C8H8O5S	[M - H]-	215.002	4.13072	0.17089	0.013088			4
C8H8O8S	[M - H]-	262.986	2.62421	0.015049	0.072629			4
C8H8O8S	[M - H]-	262.986	2.98365	0.073067	0.087817			4
C8H9NO	[M - H]-	134.061	4.1272	0.43619	0.018535			4
C8H9NO4	[M - H]-	182.046	0.954504			5.1253	0.077323	4
C9H10N2O3	[M - H]-	193.061	2.25312			3.0446	0.023206	4
C9H11NO3	[M - H]-	180.066	4.50604	0.16949	0.098772			4
C9H14NO4PS	[M - H]-	262.033	2.45248	0.34477	0.047587			4
C9H14O4	[M - H]-	185.082	5.62141			2.476	0.076714	4
C9H16N2O4	[M - H]-	215.103	0.890345			3.3869	0.071741	4
C9H16N2O4	[M - H]-	215.103	1.14345	0.11386	0.095165			4
C9H16O2S2	[M - H]-	219.052	1.06529	0.040731	0.019017			4
C9H17NO3	[M - H]-	186.113	5.09754	2.2014	0.066441	2.3188	0.075509	4
C9H17NO4	[M - H]-	202.108	5.18361			3.5428	0.035823	4
C9H17NO4	[M - H]-	202.108	5.23349			2.8	0.072281	4
C9H17NO5	[M - H]-	218.103	1.80256			2.542	0.060195	4
C9H21N2O4PS	[M - H]-	283.091	0.887181			4.8742	0.036731	4
C9H7N5	[M - H]-	184.062	12.7414			0.1013	0.071087	4
C9H7NO	[M - H]-	144.045	3.80273			2.8399	0.03122	4
C9H7NO	[M - H]-	144.045	6.08535			2.6877	0.044047	4
C9H7NO3	[M - H]-	176.035	4.15351			6.0964	0.061938	4
C9H9NO3	[M + Cl]-	214.027	4.12827	0.36216	0.092471			4
NA	NA	190.043	0.704965			10.681	0.079929	5
NA	NA	174.017	0.708724			17.076	0.077568	5
NA	NA	142.051	0.760552			0.27661	0.078272	5
NA	NA	349.992	0.791791			7.3472	0.095537	5
NA	NA	282.005	0.793197			4.7719	0.096983	5
NA	NA	202.965	0.830126	6.8045	0.082583			5
NA	NA	251.014	0.835064			8.1748	0.088046	5
NA	NA	307.002	0.902055			18.229	0.057631	5
NA	NA	197.056	0.909455			6.835	0.068763	5
NA	NA	157.077	0.940182			10.078	0.085709	5
NA	NA	287.064	0.945328			5.0921	0.074145	5
NA	NA	310.102	1.02714			9.6859	0.058042	5
NA	NA	180.923	1.03457	6.8084	0.073235			5
NA	NA	354.023	1.05897	0.11964	0.028306			5
NA	NA	199.109	1.06044			19.373	0.075728	5
NA	NA	142.051	1.0844			14.926	0.087818	5
NA	NA	118.059	1.27003			4.4036	0.067113	5
NA	NA	185.043	1.27727			3.4317	0.036518	5
NA	NA	117.056	1.28263			2.8836	0.067051	5
NA	NA	199.978	1.28597			3.3087	0.034331	5
NA	NA	328.098	1.34788			6.8554	0.093921	5
NA	NA	178.978	1.46032	0.44401	0.015302			5
NA	NA	248.989	1.51737	0.032745	0.030754			5
NA	NA	117.056	1.5845			3.4632	0.055399	5
NA	NA	185.043	1.58476			4.1883	0.055357	5
NA	NA	185.043	1.79776			3.345	0.059753	5
NA	NA	118.059	1.80037			6.4986	0.079562	5
NA	NA	286.09	1.80118			5.2687	0.078689	5
NA	NA	199.022	1.80349			6.0649	0.079263	5
NA	NA	295.984	1.96107			5.7759	0.099007	5
NA	NA	267.096	2.23082			20.382	0.054816	5
NA	NA	261.049	2.25171			4.7925	0.035899	5
NA	NA	189.989	2.38007	0.31178	0.092042			5
NA	NA	278.955	2.3985	0.093682	0.033961			5
NA	NA	195.049	2.45199	0.2647	0.056189			5
NA	NA	330.02	2.4531	0.33644	0.09697			5
NA	NA	384.973	2.46582	0.17382	0.035392			5
NA	NA	224.054	2.97014			4.4832	0.05834	5
NA	NA	233.004	3.04607			4.9837	0.054534	5
NA	NA	398.007	3.07881	0.14918	0.095639			5
NA	NA	338.967	3.09251	0.12609	0.096163			5
NA	NA	195.048	3.10491	0.093314	0.012339			5
NA	NA	411.054	3.14198	0.051291	0.076051			5
NA	NA	179.046	3.35394			2.9582	0.024541	5
NA	NA	317.025	3.4094	0.20399	0.068173			5
NA	NA	182.054	3.4114	0.18917	0.047884			5
NA	NA	325.972	3.41167	0.15126	0.021802			5
NA	NA	249.037	3.41244	0.20745	0.04736			5
NA	NA	292.043	3.59366	0.20434	0.030743			5
NA	NA	243.048	3.63196	0.016571	0.012784			5
NA	NA	176.064	3.6331	0.0055897	0.0061182			5
NA	NA	333.017	3.64587	0.11902	0.015876			5
NA	NA	463.055	3.72383			0.087145	0.093499	5
NA	NA	188.035	3.80354			2.7851	0.030354	5
NA	NA	327.015	3.89417			0.063695	0.033947	5
NA	NA	650.955	3.94871	11.893	0.03662	37.861	0.028775	5
NA	NA	448.988	3.95605	13.959	0.096215	42.994	0.083034	5
NA	NA	215.001	3.95781			7.166	0.075394	5
NA	NA	359.932	3.95814			8.625	0.071584	5
NA	NA	348.98	3.96115			5.9446	0.0618	5
NA	NA	582.968	3.96125	9.0256	0.047746	24.927	0.035379	5
NA	NA	129.936	3.96469	2.0779	0.078873	2.4434	0.051966	5
NA	NA	424.911	3.96527			2.1907	0.096737	5
NA	NA	446.993	3.9674	11.369	0.078226	9.5549	0.083155	5
NA	NA	213.005	3.96783			2.6172	0.098385	5
NA	NA	211.945	3.97125			5.1906	0.077119	5
NA	NA	280.993	3.97511			3.9561	0.042466	5
NA	NA	347.976	3.98188	2.5511	0.094012	2.8414	0.070093	5
NA	NA	279.989	3.98223	2.4861	0.091764	2.6847	0.071604	5
NA	NA	174.926	3.98275			2.0031	0.030896	5
NA	NA	382.012	4.09574	3.8811	0.066035			5
NA	NA	256.955	4.12175	5.3988	0.0072034			5
NA	NA	180.058	4.12287	0.41899	0.021581			5
NA	NA	256.976	4.12304	0.024095	0.016663	0.13391	0.069779	5
NA	NA	135.064	4.12455	0.47018	0.045318			5
NA	NA	580.131	4.12473	0.40036	0.03606			5
NA	NA	178.059	4.12476	0.43957	0.023089			5
NA	NA	178.094	4.12523	0.48182	0.077252			5
NA	NA	179.054	4.12527	0.476	0.021391			5
NA	NA	178.06	4.12554	0.40585	0.014299			5
NA	NA	178.042	4.12616	0.48632	0.018885			5
NA	NA	181.058	4.12731	0.43769	0.028739			5
NA	NA	456.025	4.12739	0.46311	0.056523			5
NA	NA	132.045	4.1281	0.40251	0.027157			5
NA	NA	277.976	4.12859	0.35879	0.013968			5
NA	NA	275.981	4.12861	0.36189	0.020466			5
NA	NA	357.109	4.12865	0.26703	0.035976			5
NA	NA	179.048	4.12888	0.41144	0.025176			5
NA	NA	180.055	4.12957	0.41129	0.014902			5
NA	NA	178.041	4.13004	0.44017	0.015407			5
NA	NA	440.031	4.13094	0.36857	0.018384			5
NA	NA	296.949	4.13306	0.36903	0.078194			5
NA	NA	178.095	4.13562	0.36214	0.0036881			5
NA	NA	583.053	4.13708	2.352	0.0035023			5
NA	NA	298.946	4.13756	0.38839	0.071547			5
NA	NA	450	4.15091	2.1586	0.085716			5
NA	NA	304.984	4.17385	0.26652	0.079724			5
NA	NA	249.035	4.19419	2.8953	0.0070928			5
NA	NA	412.032	4.26617			5.1912	0.086263	5
NA	NA	364.03	4.28489			3.5507	0.075994	5
NA	NA	835.289	4.28558			4.0628	0.050374	5
NA	NA	264.106	4.28683			2.1152	0.04493	5
NA	NA	240.981	4.47182	0.19778	0.06047			5
NA	NA	274.01	4.50763	0.31459	0.022917			5
NA	NA	340.994	4.51283	0.32524	0.026328			5
NA	NA	289.018	4.68873			0.034812	0.00037751	5
NA	NA	290.022	4.68994			0.17351	0.064557	5
NA	NA	398.006	4.93757	11.179	0.076175	8.0167	0.085195	5
NA	NA	186.957	4.94361	2.9818	0.054456	4.8107	0.023813	5
NA	NA	464.99	4.94362	3.8122	0.060486	4.7095	0.04557	5
NA	NA	412.976	4.94395			3.0689	0.06351	5
NA	NA	532.977	4.94756	2.437	0.093699	3.8297	0.051542	5
NA	NA	187.015	4.94829			5.3802	0.081143	5
NA	NA	190.006	4.95114	3.1541	0.09632			5
NA	NA	397.002	4.95207	4.1168	0.090034	4.2742	0.089175	5
NA	NA	188.006	4.9554	2.0229	0.068975	2.1668	0.051441	5
NA	NA	186.96	4.95816	3.2948	0.02655			5
NA	NA	600.964	4.96943	2.4875	0.096083			5
NA	NA	250.07	5.05361	0.14643	0.091526			5
NA	NA	162.023	5.25124	0.32592	0.095101			5
NA	NA	379.179	5.28581	0.12941	0.0083511	0.035396	0.0026281	5
NA	NA	486.062	5.34861			2.7593	0.098198	5
NA	NA	178.051	5.35255	0.27583	0.093936			5
NA	NA	332.125	5.45029			0.036723	0.0015117	5
NA	NA	232.022	5.56781			3.4735	0.090037	5
NA	NA	428.2	5.59071			0.0178	0.0061582	5
NA	NA	186.085	5.62141			2.5718	0.065297	5
NA	NA	428.2	5.8261			0.10261	0.015566	5
NA	NA	383.171	6.07184	0.33136	0.041323			5
NA	NA	244.08	6.22734			3.4243	0.0088903	5
NA	NA	385.168	6.27052			3.543	0.083129	5
NA	NA	389.145	6.4173			3.8274	0.08763	5
NA	NA	138.019	6.44958			2.2698	0.028666	5
NA	NA	385.169	6.49458			6.1314	0.018666	5
NA	NA	244.127	6.50102	0.11808	0.054394			5
NA	NA	389.091	6.57593			3.1404	0.075201	5
NA	NA	473.145	6.88091			2.7724	0.0032504	5
NA	NA	600.284	6.93718			3.125	0.06855	5
NA	NA	317.124	6.95846			2.9479	0.06951	5
NA	NA	317.124	7.08815			5.9775	0.063683	5
NA	NA	385.168	7.30891			3.4197	0.016372	5
NA	NA	385.168	7.76424			3.6597	0.06286	5
NA	NA	400.166	8.4029			3.7675	0.038217	5
NA	NA	467.15	8.40606			3.5923	0.024048	5
NA	NA	332.179	8.40626			3.2071	0.033042	5
NA	NA	466.252	9.09465			2.8509	0.093768	5
NA	NA	601.224	9.09819			3.3705	0.093615	5
NA	NA	120.057	9.67851			0.26788	0.072142	5
NA	NA	195.085	11.1457	2.3287	0.054372	2.0858	0.076714	5
NA	NA	721.863	11.3797			2.6736	0.075015	5
NA	NA	755.857	11.8298			3.7824	0.076966	5
NA	NA	297.152	12.1885	2.7787	0.091969	3.4023	0.060931	5
NA	NA	1064.81	12.471	2.7296	0.097067			5
NA	NA	398.885	12.5242			0.42653	0.085542	5
NA	NA	501.134	12.5261			3.7536	0.072284	5
NA	NA	116.921	12.6097			0.25845	0.07045	5
NA	NA	636.998	12.6757	2.7209	0.014582	2.4153	0.03797	5
NA	NA	172.063	12.7633			0.042957	0.032704	5
NA	NA	310.841	12.7756			2.0927	0.078014	5
NA	NA	682.809	12.8004	2.325	0.014693	2.0834	0.072214	5
NA	NA	101.934	12.8073			2.011	0.080161	5
NA	NA	873.809	12.8199			2.3695	0.066327	5
NA	NA	182.047	12.8202			0.058782	0.096946	5
NA	NA	299.095	12.8327	2.1539	0.039022	2.0288	0.057312	5
NA	NA	411.126	12.8655	2.0206	0.017306			5
NA	NA	125.929	12.8814			3.0347	0.036909	5
NA	NA	997.824	12.8967	2.0326	0.065957			5
NA	NA	1030.81	12.9134			2.1908	0.058792	5
NA	NA	669.847	12.9146			3.5858	0.069883	5
NA	NA	725.373	12.9214			2.313	0.067395	5
NA	NA	1042.15	12.9243			2.3812	0.058354	5
NA	NA	759.367	12.9268			2.0833	0.072481	5
NA	NA	1098.8	12.9335			2.8783	0.017995	5
NA	NA	997.323	12.9433			2.5992	0.07975	5
NA	NA	962.827	12.9444			2.0493	0.041136	5
NA	NA	929.335	12.9453			2.3305	0.028709	5
NA	NA	109.934	12.9531			0.19079	0.0062718	5
NA	NA	1065.31	12.9637	3.05	0.059307	4.8754	0.029696	5
NA	NA	929.837	12.9753	2.0763	0.094606	2.6229	0.058034	5
NA	NA	1019.48	12.9852	3.4062	0.075597			5
NA	NA	793.862	12.9872			2.1672	0.08173	5
NA	NA	974.159	12.9885	3.6907	0.075298	4.324	0.084288	5
NA	NA	907.803	12.9984			2.3882	0.067366	5
NA	NA	1065.81	13.0036	2.9496	0.042798	3.3812	0.040817	5
NA	NA	725.373	13.0065	2.7346	0.096712	2.8832	0.093994	5
NA	NA	861.348	13.0096			2.9798	0.059726	5
NA	NA	1030.81	13.0103	2.2943	0.051021			5
NA	NA	622.891	13.0152			3.44	0.090806	5
NA	NA	1009.78	13.0188			2.029	0.066149	5
NA	NA	588.897	13.0247			2.4757	0.0995	5
NA	NA	997.824	13.0254	2.7755	0.077097			5
NA	NA	690.878	13.0476	3.0663	0.079924	4.4195	0.053443	5
NA	NA	737.834	13.0637			2.645	0.048913	5
NA	NA	703.84	13.0814			3.2675	0.0011298	5
NA	NA	954.758	13.1119			2.1751	0.012221	5
NA	NA	805.822	13.125			3.1328	0.093927	5
NA	NA	1064.81	13.2161	2.3884	0.063982	3.3624	0.046451	5
NA	NA	805.821	13.2369	2.7847	0.091906	3.5229	0.066411	5
NA	NA	750.796	13.2397			2.2952	0.027054	5
NA	NA	839.815	13.2451			4.1375	0.082912	5
NA	NA	703.84	13.2595			3.0066	0.088522	5
NA	NA	682.809	13.2627			4.1326	0.028048	5
NA	NA	1022.75	13.2997			2.3385	0.090437	5
NA	NA	818.784	13.3093			3.2221	0.0051943	5
NA	NA	714.843	13.3158	6.9712	0.079047	8.056	0.077716	5
NA	NA	928.834	13.3219			2.1546	0.027232	5
NA	NA	129.936	13.3281			0.25569	0.08375	5
NA	NA	782.83	13.4029	8.8796	0.078215	9.5385	0.081024	5
NA	NA	121.999	13.4648	0.41339	0.09657			5
NA	NA	167.939	13.4753	2.0146	0.078433			5
NA	NA	805.821	13.4894	3.4583	0.049837	4.4277	0.03113	5
NA	NA	121.999	13.5576	0.33352	0.014893			5
NA	NA	100.939	13.5666			2.225	0.089622	5
NA	NA	782.83	13.5691	3.7681	0.081747	7.3625	0.044778	5
NA	NA	771.828	13.5699	3.4476	0.048057	2.6634	0.080337	5
NA	NA	714.843	13.5705			4.7976	0.080067	5
NA	NA	100.952	13.5714	2.1907	0.013916			5
NA	NA	894.84	13.6479	2.7885	0.064332	2.8429	0.094353	5
NA	NA	126.929	13.6524	2.5368	0.090603			5
NA	NA	123.934	13.656	3.2942	0.07955			5
NA	NA	861.849	13.6624	2.6157	0.057045	4.5942	0.018357	5
NA	NA	714.843	13.6777			2.2677	0.094118	5
NA	NA	1030.81	13.7094	2.5473	0.082912	3.3708	0.050583	5
NA	NA	962.827	13.7297			3.5009	0.015334	5
NA	NA	210.945	13.7486	3.2582	0.07995	5.1219	0.021099	5
NA	NA	690.878	13.7509			2.4999	0.097236	5
NA	NA	123.934	13.7786	2.0896	0.02788			5
NA	NA	192.934	13.7988			5.238	0.025835	5
NA	NA	737.834	13.8303			2.159	0.0029834	5
NA	NA	793.361	13.8446	2.6346	0.047065	3.3751	0.036168	5
NA	NA	1030.81	13.8584			4.4151	0.0428	5
NA	NA	725.373	13.8642			3.3313	0.039681	5
NA	NA	622.89	13.8664	2.8775	0.031825	4.1683	0.014367	5
NA	NA	894.84	13.8959			2.6624	0.051037	5
NA	NA	929.837	13.9225			2.4602	0.03969	5
NA	NA	100.929	13.9367			2.1025	0.0048866	5
NA	NA	962.828	13.954			2.8833	0.011312	5

## Sheet: Table S8
Table S8. Features that were not able to be annotated but are detected in either the samples from the 24-h urine after consuming a high polyphenol smoothie in the morning or 24-h urine following a day with a high polyphenol diet but not in the samples from the 24-h urine after a two low polyphenol washout.
Molecular Formula from SIRIUS	Adduct from SIRIUS	m/z	Retention Time (min)	Feature detected in 24-h urine after polyphenol smoothie but not in 24-h urine after washout	Feature detected in 24-h urine after high polyphenol diet but not in 24-h urine after washout	Identification Level
C10H12N2O5S2	[M - H]-	303.011	3.44073		Yes	4
C10H12NO7P	[M + Cl]-	324.003	3.07986		Yes	4
C10H13NO6S	[M - H2O - H]-	256.028	3.25788		Yes	4
C10H5N5	[M - H]-	194.047	12.8391	Yes	Yes	4
C10H6N4	[M - H]-	181.052	12.8157	Yes	Yes	4
C10H8N4	[M - H]-	183.067	12.8413	Yes	Yes	4
C10H8O8S	[M - H]-	286.984	2.08782		Yes	4
C11H10O8S	[M - H]-	301.002	3.66271		Yes	4
C11H10O8S	[M - H]-	301.002	4.71351	Yes	Yes	4
C11H12O4	[M - H]-	207.066	5.04436	Yes	Yes	4
C11H12O7S	[M - H]-	287.023	4.59379		Yes	4
C11H14O7S	[M - H]-	289.038	4.50982		Yes	4
C11H15N4O7P	[M - H]-	345.064	0.965162		Yes	4
C11H15NO6S	[M - H]-	288.052	1.23048		Yes	4
C11H17NO3S2	[M - H]-	274.057	7.35756		Yes	4
C11H17NO4S2	[M - H]-	290.052	6.48812		Yes	4
C11H20N2O4S3	[M - H]-	339.05	4.52287		Yes	4
C11H8N4	[M - H]-	195.067	12.8234	Yes	Yes	4
C12H17NO3S	[M + Br]-	334.01	6.26231	Yes	Yes	4
C12H18O4	[M - H]-	225.113	5.14366	Yes	Yes	4
C12H18O6	[M - H]-	257.103	6.54209		Yes	4
C13H19N3O9	[M + Br]-	440.031	4.31807		Yes	4
C14H12O9S	[M - H]-	355.01	4.68999	Yes	Yes	4
C14H14O6S	[M - H]-	309.044	7.49326		Yes	4
C14H14O7S	[M - H]-	325.038	5.92293		Yes	4
C14H14O8S	[M - H]-	341.031	6.38971		Yes	4
C14H16N2O3	[M - H]-	259.108	6.57243		Yes	4
C14H16O10	[M - H]-	343.066	3.4327		Yes	4
C14H26O10	[M - H]-	353.145	1.64749		Yes	4
C15H10O5	[M - H]-	269.045	8.2476	Yes	Yes	4
C15H16O7S	[M - H]-	339.054	6.45887		Yes	4
C15H20O6	[M - H]-	295.116	9.94031		Yes	4
C15H20O8	[M - H]-	327.108	5.81585	Yes		4
C15H22O9	[M - H]-	345.118	4.37084		Yes	4
C15H28O12	[M - H]-	399.15	1.66192		Yes	4
C16H16O11S	[M - H]-	415.034	5.25553		Yes	4
C16H24O7	[M - H]-	327.144	7.56917	Yes	Yes	4
C16H24O7	[M - H]-	327.144	7.64555	Yes	Yes	4
C16H24O8	[M - H]-	343.139	5.02061	Yes	Yes	4
C16H24O9	[M - H]-	359.134	5.07506		Yes	4
C16H26O9	[M - H]-	361.15	5.22546		Yes	4
C17H14O8	[M - H]-	345.064	1.12555		Yes	4
C17H22O10	[M - H]-	385.114	3.6164	Yes	Yes	4
C17H22O11	[M - H]-	401.108	3.81394	Yes	Yes	4
C17H26O7S	[M - H]-	373.132	8.41264	Yes	Yes	4
C19H18N2O4	[M + Cl]-	373.096	5.81002		Yes	4
C19H18O10	[M - H]-	405.08	4.40928	Yes	Yes	4
C19H18O10	[M - H]-	405.08	4.61282	Yes	Yes	4
C19H30O9	[M - H]-	401.181	5.07193		Yes	4
C21H20O11	[M - H]-	447.093	6.3852	Yes	Yes	4
C21H22O12	[M - H]-	465.101	4.77962	Yes	Yes	4
C21H32O8	[M - H]-	411.202	7.26291	Yes	Yes	4
C21H32O9	[M - H]-	427.197	5.81988	Yes	Yes	4
C21H32O9	[M - H]-	427.197	5.94372	Yes	Yes	4
C21H32O9	[M - H]-	427.197	6.03412	Yes	Yes	4
C24H32O11	[M - H]-	495.184	5.59385	Yes	Yes	4
C26H32N4O8	[M - H]-	527.214	4.49021	Yes	Yes	4
C4H9NO4S2	[M - H]-	197.991	4.01676		Yes	4
C4H9O4PS	[M - H]-	182.988	5.69239		Yes	4
C5H2N4	[M - H]-	117.02	13.6334	Yes	Yes	4
C5H5NO4S	[M - H]-	173.986	0.743105		Yes	4
C5H6O4	[M - H]-	129.019	3.44985		Yes	4
C5H7NO4S	[M - H]-	176.002	2.92643	Yes	Yes	4
C5H7NO5S2	[M + Cl]-	259.945	1.25917		Yes	4
C5H8O3S	[M + Cl]-	182.988	4.79166		Yes	4
C5H9NO4S	[M - H]-	178.018	3.61142		Yes	4
C6H10O5	[M - H]-	161.045	1.86017		Yes	4
C6H10O5	[M - H]-	161.045	2.08378		Yes	4
C6H3N5	[M - H]-	144.031	12.8341	Yes	Yes	4
C6H4N4	[M - H]-	131.036	12.8163	Yes	Yes	4
C6H4N4O3	[M - H]-	179.021	0.896665	Yes	Yes	4
C6H6N4	[M - H]-	133.052	12.9717	Yes	Yes	4
C6H6N4O2	[M - H]-	165.042	1.03808	Yes	Yes	4
C6H6O4	[M - H2O - H]-	123.009	1.10727	Yes	Yes	4
C6H7NO5S	[M - H]-	203.997	0.920347	Yes	Yes	4
C7H12NO4PS	[M - H]-	236.017	2.03563		Yes	4
C7H12O5	[M - H]-	175.061	3.45041		Yes	4
C7H5N5	[M - H]-	158.047	12.8061	Yes	Yes	4
C7H5N5	[M - H]-	158.047	13.8269	Yes		4
C7H6N4	[M - H]-	145.052	11.8975	Yes	Yes	4
C7H6O4	[M - H]-	153.019	4.59797	Yes		4
C7H7N3	[M - H]-	132.056	12.817	Yes	Yes	4
C7H8N4O3	[M - H]-	195.052	1.39876		Yes	4
C7H8O4S	[M - H]-	187.007	5.03287	Yes		4
C7H9N3	[M - H]-	134.072	12.8174	Yes	Yes	4
C8H12O7	[M - H]-	219.051	2.78474		Yes	4
C8H13N3O3S2	[M - H]-	262.033	3.42345		Yes	4
C8H13NO5	[M - H]-	202.072	2.73095		Yes	4
C8H16O4S	[M + Cl]-	243.048	3.44504		Yes	4
C8H5N3	[M - H]-	142.041	12.8161	Yes	Yes	4
C8H7N3	[M - H]-	144.056	12.8175	Yes	Yes	4
C8H7NO5S	[M - H]-	227.997	1.15288	Yes	Yes	4
C8H7NO6S	[M - H]-	243.992	0.747537	Yes	Yes	4
C8H8N4	[M - H]-	159.067	12.8159	Yes	Yes	4
C8H8O8S	[M - H]-	262.986	2.98365		Yes	4
C9H10O8S	[M - H]-	277.002	2.76362		Yes	4
C9H12N4O4	[M - H]-	239.078	1.04361	Yes		4
C9H14N2O4S3	[M - H]-	309.004	4.68386	Yes	Yes	4
C9H16O2S2	[M - H]-	219.052	1.06529		Yes	4
C9H7N5	[M - H]-	184.062	12.7414	Yes	Yes	4
C9H8N4	[M - H]-	171.067	12.7429	Yes	Yes	4
C9H9NO2S	[M - H]-	194.028	5.42635		Yes	4
C9H9NO2S	[M - H]-	194.028	5.55078		Yes	4
NA	NA	257.819	0.70216	Yes		5
NA	NA	259.816	0.711086	Yes	Yes	5
NA	NA	326.031	0.724664		Yes	5
NA	NA	311.979	0.727581	Yes		5
NA	NA	295.736	0.728464	Yes		5
NA	NA	297.733	0.728464	Yes		5
NA	NA	259.047	0.730741		Yes	5
NA	NA	156.865	0.735937		Yes	5
NA	NA	229.901	0.749841	Yes	Yes	5
NA	NA	441.681	0.755876	Yes		5
NA	NA	439.683	0.758639	Yes		5
NA	NA	325.88	0.808608	Yes	Yes	5
NA	NA	387.017	0.813065	Yes	Yes	5
NA	NA	335.847	0.813498	Yes	Yes	5
NA	NA	289.987	0.815182		Yes	5
NA	NA	297.873	0.831629	Yes	Yes	5
NA	NA	304.889	0.832627	Yes	Yes	5
NA	NA	302.892	0.846551	Yes	Yes	5
NA	NA	306.905	0.875297	Yes	Yes	5
NA	NA	190.965	0.906292	Yes	Yes	5
NA	NA	215.868	0.92627	Yes	Yes	5
NA	NA	393.012	1.05645	Yes	Yes	5
NA	NA	233.029	1.06256	Yes	Yes	5
NA	NA	313.905	1.07351		Yes	5
NA	NA	395.01	1.29516		Yes	5
NA	NA	264.966	1.50554		Yes	5
NA	NA	222.991	1.76155	Yes	Yes	5
NA	NA	302.009	1.78463		Yes	5
NA	NA	287.979	1.78896		Yes	5
NA	NA	243.968	1.84394		Yes	5
NA	NA	229.033	1.86468		Yes	5
NA	NA	297.02	1.86631		Yes	5
NA	NA	305.967	1.86923		Yes	5
NA	NA	365.018	1.88208		Yes	5
NA	NA	249.038	2.03696		Yes	5
NA	NA	270.059	2.72872		Yes	5
NA	NA	313.995	3.07865		Yes	5
NA	NA	391.991	3.08743		Yes	5
NA	NA	411.054	3.14198		Yes	5
NA	NA	176.064	3.6331	Yes	Yes	5
NA	NA	463.055	3.72383	Yes	Yes	5
NA	NA	167.038	3.89252		Yes	5
NA	NA	327.015	3.89417	Yes	Yes	5
NA	NA	173.994	4.11165	Yes	Yes	5
NA	NA	256.976	4.12304	Yes	Yes	5
NA	NA	167.038	4.12703		Yes	5
NA	NA	180.983	4.15244		Yes	5
NA	NA	340.025	4.33276		Yes	5
NA	NA	600.118	4.33572	Yes	Yes	5
NA	NA	254.016	4.59844	Yes	Yes	5
NA	NA	290.022	4.68994	Yes	Yes	5
NA	NA	414.049	4.84154		Yes	5
NA	NA	379.179	5.28581	Yes	Yes	5
NA	NA	288.026	5.36513	Yes	Yes	5
NA	NA	428.2	5.59071	Yes	Yes	5
NA	NA	162.023	5.65305		Yes	5
NA	NA	428.2	5.8261	Yes		5
NA	NA	725.087	6.31809	Yes	Yes	5
NA	NA	274.047	6.38658		Yes	5
NA	NA	183.066	6.47899		Yes	5
NA	NA	363.018	7.64374		Yes	5
NA	NA	263.877	7.6715	Yes	Yes	5
NA	NA	162.023	7.76462		Yes	5
NA	NA	295.116	9.81484		Yes	5
NA	NA	317.098	9.81641		Yes	5
NA	NA	228.132	9.91528		Yes	5
NA	NA	317.098	9.93857		Yes	5
NA	NA	803.563	12.6194	Yes	Yes	5
NA	NA	747.565	12.6234	Yes		5
NA	NA	827.563	12.6258	Yes	Yes	5
NA	NA	826.559	12.6282	Yes	Yes	5
NA	NA	870.547	12.6307	Yes	Yes	5
NA	NA	734.828	12.6929	Yes		5
NA	NA	172.063	12.7633	Yes	Yes	5
NA	NA	827.563	12.8149	Yes	Yes	5
NA	NA	828.574	12.8164	Yes	Yes	5
NA	NA	826.559	12.8188	Yes	Yes	5
NA	NA	182.047	12.8202	Yes	Yes	5
NA	NA	140.025	12.8359	Yes	Yes	5
NA	NA	117.028	12.8385	Yes	Yes	5
NA	NA	167.036	12.8413	Yes	Yes	5
NA	NA	118.024	12.8462	Yes	Yes	5
NA	NA	230.961	12.9406	Yes	Yes	5
NA	NA	191.95	12.9482	Yes	Yes	5
NA	NA	802.815	12.9896	Yes		5
NA	NA	831.831	12.9944	Yes		5
NA	NA	933.811	13.0008	Yes		5
NA	NA	242.961	13.0286	Yes	Yes	5
NA	NA	142.016	13.0321	Yes		5
NA	NA	763.842	13.0438	Yes	Yes	5
NA	NA	734.827	13.0457	Yes		5
NA	NA	110.008	13.046		Yes	5
NA	NA	392.895	13.0576	Yes		5
NA	NA	870.802	13.0576	Yes		5
NA	NA	205.966	13.0614	Yes		5
NA	NA	218.961	13.062	Yes		5
NA	NA	870.547	13.1153	Yes	Yes	5
NA	NA	206.961	13.1215	Yes	Yes	5
NA	NA	179.95	13.1701	Yes	Yes	5
NA	NA	826.559	13.1775	Yes	Yes	5
NA	NA	136.999	13.285		Yes	5
NA	NA	242.961	13.3093	Yes	Yes	5
NA	NA	145.052	13.3108	Yes		5
NA	NA	218.961	13.3175	Yes	Yes	5
NA	NA	220.977	13.3175	Yes	Yes	5
NA	NA	205.966	13.3177	Yes	Yes	5
NA	NA	117.028	13.3225	Yes		5
NA	NA	142.016	13.3225	Yes		5
NA	NA	167.036	13.3225	Yes		5
NA	NA	182.047	13.3225	Yes		5
NA	NA	216.945	13.3225	Yes		5
NA	NA	142.016	13.5243	Yes		5
NA	NA	281.891	13.6184	Yes	Yes	5
NA	NA	216.945	13.6265	Yes		5
NA	NA	110.008	13.6564		Yes	5
NA	NA	182.047	13.7078	Yes		5
NA	NA	220.977	13.8269	Yes		5
NA	NA	179.95	13.8308	Yes		5
NA	NA	218.961	13.8308	Yes		5
NA	NA	281.891	13.8308	Yes		5
NA	NA	216.945	13.8594	Yes		5
NA	NA	155.036	13.8834	Yes		5
NA	NA	142.016	13.8926	Yes		5

## Sheet: Table S9
Table S9. Features that were not able to be annotated but are most likely a polyphenol or polyphenol metabolite based on the class determined by CANOPUS.
Molecular Formula from SIRIUS	Adduct from SIRIUS	m/z	Retention Time (min)	Zodiac Score from SIRIUS	Identification Level	ClassyFire from CANOPUS
C7H6N2O	[M - H]-	133.041	12.59	1	4	Organic compounds; Organoheterocyclic compounds; Pyridines and derivatives; Phenols; Aminophenols; Organonitrogen compounds; Organooxygen compounds; Nitriles; Benzene and substituted derivatives; Benzenoids; Azacyclic compounds; Heteroaromatic compounds; Hydrocarbon derivatives; Organic cyanides; Organopnictogen compounds; Organic oxygen compounds; 1-hydroxy-2-unsubstituted benzenoids; 1-hydroxy-…
C7H9NO2	[M - H]-	138.056	3.84	1	4	Organic compounds; Phenols; Organic acids and derivatives; Carboxylic acids and derivatives; Organonitrogen compounds; Aniline and substituted anilines; Organooxygen compounds; Carboxylic acid amides; Benzene and substituted derivatives; Benzenoids; Amines; Primary amines; Organic oxides; Hydrocarbon derivatives; Organopnictogen compounds; Organic oxygen compounds; 1-hydroxy-2-unsubstituted benze…
C9H7NO3	[M - H]-	176.035	4.33	1	4	Organic compounds; Organoheterocyclic compounds; Hydroxyquinolines; Phenols; Lactams; Indoles and derivatives; Organonitrogen compounds; Organooxygen compounds; Quinolines and derivatives; Benzenoids; Organic oxides; Azacyclic compounds; Heteroaromatic compounds; Hydrocarbon derivatives; Hydroxyindoles; Organopnictogen compounds; Organic oxygen compounds; 1-hydroxy-2-unsubstituted benzenoids; 1-h…
C9H7NO3	[M - H]-	176.035	4.15	1	4	Organic compounds; Organoheterocyclic compounds; Phenols; Lactams; Indoles and derivatives; Organonitrogen compounds; Organooxygen compounds; Polyols; Benzenoids; Organic oxides; Azacyclic compounds; Heteroaromatic compounds; Hydrocarbon derivatives; Hydroxyindoles; Organopnictogen compounds; Organic oxygen compounds; 1-hydroxy-2-unsubstituted benzenoids; 1-hydroxy-4-unsubstituted benzenoids; Org…
C9H9NO2S	[M - H]-	194.028	5.43	1	4	Organic compounds; Organoheterocyclic compounds; Organosulfur compounds; Phenols; Organic acids and derivatives; Carboxylic acids and derivatives; Organonitrogen compounds; Organooxygen compounds; Carboxylic acid amides; Carboxylic acid derivatives; Secondary carboxylic acid amides; Carbonyl compounds; Acetanilides; N-arylamides; Acetamides; Organic oxides; Azacyclic compounds; Hydrocarbon deriva…
C10H13NO3	[M - H]-	194.082	10.47	0.999497	4	Organic compounds; Alkyl aryl ethers; Phenols; Anisoles; Ethers; Organonitrogen compounds; Aniline and substituted anilines; Organooxygen compounds; Benzene and substituted derivatives; Phenol ethers; Benzenoids; Amines; Methoxyanilines; Methoxybenzenes; Hydrocarbon derivatives; Organopnictogen compounds; Organic oxygen compounds; Aminophenyl ethers; Organic nitrogen compounds; Phenoxy compounds;…
C10H13NO3	[M - H]-	194.082	12.71	0.971859	4	Organic compounds; Nitrobenzenes; Alkyl aryl ethers; Anisoles; Ethers; Organonitrogen compounds; Aniline and substituted anilines; Organooxygen compounds; Organic nitro compounds; Organic oxoazanium compounds; Benzene and substituted derivatives; Phenol ethers; Benzenoids; Organic 1,3-dipolar compounds; Allyl-type 1,3-dipolar organic compounds; Organic oxides; Methoxyanilines; Methoxybenzenes; C-…
C10H13NO3	[M - H]-	194.082	11.15	0.977889	4	Organic compounds; Nitrobenzenes; Alkyl aryl ethers; Anisoles; Ethers; Organonitrogen compounds; Aniline and substituted anilines; Organooxygen compounds; Organic nitro compounds; Organic oxoazanium compounds; Benzene and substituted derivatives; Phenol ethers; Benzenoids; Organic 1,3-dipolar compounds; Allyl-type 1,3-dipolar organic compounds; Propargyl-type 1,3-dipolar organic compounds; Organi…
C7H9NO4S	[M - H]-	202.018	0.94	1	4	Organic compounds; Organic acids and derivatives; Organonitrogen compounds; Aniline and substituted anilines; Organooxygen compounds; Organic sulfuric acids and derivatives; Monoalkylamines; Sulfuric acid monoesters; Benzene and substituted derivatives; Benzenoids; Amines; Primary amines; Phenylsulfates; Sulfuric acid esters; Organic oxides; Hydrocarbon derivatives; Arylsulfates; Organopnictogen …
C6H7NO5S	[M - H]-	203.997	0.92	1	4	Organic compounds; Organic acids and derivatives; Carboxylic acids and derivatives; Organonitrogen compounds; Organooxygen compounds; Organic sulfuric acids and derivatives; Monoalkylamines; Sulfuric acid monoesters; Carboxylic acids; Benzene and substituted derivatives; Benzenoids; Amines; Primary amines; Phenylsulfates; Sulfuric acid esters; Organic oxides; Hydrocarbon derivatives; Amino acids;…
C10H13NO4	[M - H]-	210.077	10.68	0.747236	4	Organic compounds; Alkyl aryl ethers; Phenols; Anisoles; Benzoic acids and derivatives; Benzamides; Methoxyphenols; Ethers; Organic acids and derivatives; Carboxylic acids and derivatives; Organonitrogen compounds; Benzoyl derivatives; Organooxygen compounds; Carboxylic acid amides; Carboxylic acid derivatives; Organic nitro compounds; Organic oxoazanium compounds; Benzene and substituted derivat…
C8H8O5S	[M - H]-	215.002	4.13	1	4	Organic compounds; Organic acids and derivatives; Organooxygen compounds; Organic sulfuric acids and derivatives; Sulfuric acid monoesters; Carbonyl compounds; Benzene and substituted derivatives; Benzenoids; Phenylsulfates; Sulfuric acid esters; Organic oxides; Hydrocarbon derivatives; Arylsulfates; Organic oxygen compounds; Phenoxy compounds; Chemical entities
C8H8O5S	[M - H]-	215.002	5.65	0.999497	4	Organic compounds; Organic acids and derivatives; Organooxygen compounds; Organic sulfuric acids and derivatives; Sulfuric acid monoesters; Carboxylic acids; Carbonyl compounds; Benzene and substituted derivatives; Benzenoids; Phenylsulfates; Sulfuric acid esters; Organic oxides; Hydrocarbon derivatives; Arylsulfates; Organic oxygen compounds; Phenoxy compounds; Chemical entities
C7H8O6S	[M - H]-	218.996	4.14	1	4	Organic compounds; Phenols; Organic acids and derivatives; Organooxygen compounds; Organic sulfuric acids and derivatives; Sulfuric acid monoesters; Benzene and substituted derivatives; Benzenoids; Phenylsulfates; Sulfuric acid esters; Organic oxides; Hydrocarbon derivatives; Arylsulfates; Organic oxygen compounds; 1-hydroxy-2-unsubstituted benzenoids; 1-hydroxy-4-unsubstituted benzenoids; Phenox…
C7H8O6S	[M - H]-	218.996	1.24	1	4	Organic compounds; Benzenesulfonic acids and derivatives; Phenols; Organic acids and derivatives; Organooxygen compounds; Organic sulfuric acids and derivatives; Organosulfonic acids; Sulfuric acid monoesters; Benzenediols; Arylsulfonic acids and derivatives; Benzene and substituted derivatives; Benzenoids; Phenylsulfates; Arylsufonic acids; 1-sulfo,2-unsubstituted aromatic compounds; Sulfuric ac…
C7H10O7S	[M - H2O - H]-	218.996	1.51	1	4	Organic compounds; Alkyl aryl ethers; Phenols; Anisoles; Methoxyphenols; Ethers; Organic acids and derivatives; Organooxygen compounds; Organic sulfuric acids and derivatives; Sulfuric acid monoesters; Benzene and substituted derivatives; Phenol ethers; Benzenoids; Phenylsulfates; Sulfuric acid esters; Organic oxides; Methoxybenzenes; Hydrocarbon derivatives; Arylsulfates; Organic oxygen compound…
C7H8O6S	[M - H]-	218.996	3.45	1	4	Organic compounds; Phenols; Organic acids and derivatives; Organooxygen compounds; Organic sulfuric acids and derivatives; Sulfuric acid monoesters; Benzenediols; Benzene and substituted derivatives; Benzenoids; Phenylsulfates; Sulfuric acid esters; Organic oxides; Hydrocarbon derivatives; Arylsulfates; Organic oxygen compounds; 1-hydroxy-2-unsubstituted benzenoids; 1-hydroxy-4-unsubstituted benz…
C7H8O6S	[M - H]-	218.996	4.29	1	4	Organic compounds; Phenols; Organic acids and derivatives; Organooxygen compounds; Organic sulfuric acids and derivatives; Sulfuric acid monoesters; Benzene and substituted derivatives; Benzenoids; Phenylsulfates; Sulfuric acid esters; Organic oxides; Hydrocarbon derivatives; Arylsulfates; Organic oxygen compounds; 1-hydroxy-2-unsubstituted benzenoids; 1-hydroxy-4-unsubstituted benzenoids; Phenox…
C6H6O7S	[M - H]-	220.976	1.47	1	4	Organic compounds; Organosulfur compounds; Benzenesulfonic acids and derivatives; Sulfobenzoic acids; Phenols; Benzoic acids and derivatives; Organic acids and derivatives; Carboxylic acids and derivatives; Organosulfonic acids and derivatives; Benzoyl derivatives; Organooxygen compounds; Salicylic acid and derivatives; Sulfonyls; Organosulfonic acids; Carboxylic acids; Hydroxybenzoic acid deriva…
C6H6O7S	[M - H]-	220.976	1.06	1	4	Organic compounds; Organosulfur compounds; Benzenesulfonic acids and derivatives; Sulfobenzoic acids; Phenols; Benzoic acids and derivatives; Organic acids and derivatives; Carboxylic acids and derivatives; Organosulfonic acids and derivatives; Benzoyl derivatives; Organooxygen compounds; Salicylic acid and derivatives; Sulfonyls; Organosulfonic acids; Carboxylic acids; Hydroxybenzoic acid deriva…
C9H10N2O5	[M - H]-	225.051	10.96	0.998492	4	Organic compounds; Nitrobenzenes; Phenols; Nitrophenols; Organonitrogen compounds; Organooxygen compounds; Toluenes; Organic nitro compounds; Cresols; Ortho cresols; Organic oxoazanium compounds; Benzene and substituted derivatives; Benzenoids; Organic cations; Organic 1,3-dipolar compounds; Allyl-type 1,3-dipolar organic compounds; Propargyl-type 1,3-dipolar organic compounds; Organic salts; Org…
C10H15NO5	[M - H]-	228.087	4.24	1	4	Organic compounds; Amino acids, peptides, and analogues; Alpha amino acids and derivatives; Phenols; Amphetamines and derivatives; Organic acids and derivatives; Carboxylic acids and derivatives; Organonitrogen compounds; Organooxygen compounds; Amino acids and derivatives; Monoalkylamines; Monocarboxylic acids and derivatives; Carboxylic acids; Carbonyl compounds; Benzene and substituted derivat…
C10H14O4S	[M - H]-	229.054	7.83	0.998995	4	Organic compounds; Organic acids and derivatives; Organooxygen compounds; Organic sulfuric acids and derivatives; Sulfuric acid monoesters; Benzene and substituted derivatives; Benzenoids; Phenylsulfates; Phenylpropanes; Sulfuric acid esters; Organic oxides; Hydrocarbon derivatives; Arylsulfates; Organic oxygen compounds; Phenoxy compounds; Chemical entities
C9H12O7	[M - H]-	231.051	6.4	0.261307	4	Organic compounds; Carbohydrates and carbohydrate conjugates; Alcohols and polyols; Phenols; Ethers; Organic acids and derivatives; Carboxylic acids and derivatives; Primary alcohols; Organooxygen compounds; Carboxylic acids; Monosaccharides; Secondary alcohols; Benzene and substituted derivatives; Polyols; Benzenoids; Organic oxides; Hydrocarbon derivatives; Organic oxygen compounds; 1-hydroxy-2…
C7H7NO6S	[M - H]-	231.992	0.97	1	4	Organic compounds; Organosulfur compounds; Amino acids, peptides, and analogues; Benzenesulfonic acids and derivatives; Sulfobenzoic acids; Phenols; Aminophenols; Benzoic acids and derivatives; Organic acids and derivatives; Carboxylic acids and derivatives; Organosulfonic acids and derivatives; Organonitrogen compounds; Aminobenzoic acids and derivatives; Aniline and substituted anilines; Benzoy…
C8H10O4S2	[M - H]-	232.994	5.97	0.703015	4	Organic compounds; Organosulfur compounds; Benzenesulfonic acids and derivatives; Organic acids and derivatives; Organosulfonic acids and derivatives; Organooxygen compounds; Organic sulfuric acids and derivatives; Sulfonyls; Sulfuric acid monoesters; Arylsulfonic acids and derivatives; Benzene and substituted derivatives; Benzenoids; Phenylsulfates; Arylsufonic acids; 1-sulfo,2-unsubstituted aro…
C11H10O4S	[M - H]-	237.02	1.78	0.999497	4	Organic compounds; Organosulfur compounds; Phenols; Organic acids and derivatives; Benzoyl derivatives; Organooxygen compounds; Sulfoxides; Monocarboxylic acids and derivatives; Carboxylic acids; Benzene and substituted derivatives; Benzenoids; Sulfinyl compounds; Organic oxides; Hydrocarbon derivatives; Organic oxygen compounds; Phenyl sulfoxides; 1-hydroxy-2-unsubstituted benzenoids; Chemical e…
C9H6N2O4	[M + Cl]-	241.003	3.14	0.648744	4	Organic compounds; Organoheterocyclic compounds; Phenols; Organic acids and derivatives; Organonitrogen compounds; Organooxygen compounds; Benzene and substituted derivatives; Benzenoids; Organic oxides; Hydrocarbon derivatives; Organopnictogen compounds; Organic oxygen compounds; Organic nitrogen compounds; Chemical entities
C10H14O5S	[M - H]-	245.048	5.84	1	4	Organic compounds; Organic acids and derivatives; Organooxygen compounds; Organic sulfuric acids and derivatives; Sulfuric acid monoesters; Benzene and substituted derivatives; Benzenoids; Phenylsulfates; Sulfuric acid esters; Organic oxides; Hydrocarbon derivatives; Arylsulfates; Organic oxygen compounds; Phenoxy compounds; Chemical entities
C9H13O4PS	[M - H]-	247.019	3.14	0.792462	4	Organic compounds; Organosulfur compounds; Organic acids and derivatives; Organooxygen compounds; Organophosphorus compounds; Organic thiophosphoric acids and derivatives; Organothiophosphorus compounds; Thiophosphoric acid esters; Benzene and substituted derivatives; Benzenoids; Sulfenyl compounds; Organic oxides; Hydrocarbon derivatives; Organic oxygen compounds; Phenoxy compounds; Phenyl thiop…
C8H10O7S	[M - H]-	249.007	1.52	0.999497	4	Organic compounds; Organic acids and derivatives; Organooxygen compounds; Organic sulfuric acids and derivatives; Sulfuric acid monoesters; Benzene and substituted derivatives; Phenol ethers; Benzenoids; Phenylsulfates; Aromatic alcohols; Sulfuric acid esters; Organic oxides; Methoxybenzenes; Hydrocarbon derivatives; Arylsulfates; Organic oxygen compounds; Phenoxy compounds; Chemical entities
C8H10O7S	[M - H]-	249.007	0.71	1	4	Organic compounds; Alcohols and polyols; Phenols; Organic acids and derivatives; Organooxygen compounds; Organic sulfuric acids and derivatives; Sulfuric acid monoesters; Benzene and substituted derivatives; Benzenoids; Phenylsulfates; Aromatic alcohols; Sulfuric acid esters; Organic oxides; Hydrocarbon derivatives; Arylsulfates; Organic oxygen compounds; 1-hydroxy-2-unsubstituted benzenoids; Phe…
C8H10O7S	[M - H]-	249.007	2.38	0.999497	4	Organic compounds; Alkyl aryl ethers; Phenols; Anisoles; Methoxyphenols; Ethers; Organic acids and derivatives; Organooxygen compounds; Organic sulfuric acids and derivatives; Sulfuric acid monoesters; Benzene and substituted derivatives; Phenol ethers; Benzenoids; Phenylsulfates; Sulfuric acid esters; Organic oxides; Methoxybenzenes; Hydrocarbon derivatives; Arylsulfates; Organic oxygen compound…
C10H12N2O6	[M - H]-	255.062	8.34	0.998492	4	Organic compounds; Nitrobenzenes; Phenols; Nitrophenols; Benzoic acids and derivatives; Organic acids and derivatives; Carboxylic acids and derivatives; Organonitrogen compounds; Benzoyl derivatives; Organooxygen compounds; Toluenes; Carboxylic acid derivatives; Monocarboxylic acids and derivatives; Organic nitro compounds; Carboxylic acid esters; Cresols; Ortho cresols; Benzoic acid esters; Orga…
C10H12N2O6	[M - H]-	255.062	8.98	1	4	Organic compounds; Nitrobenzenes; Phenols; Nitrophenols; Benzoic acids and derivatives; Organic acids and derivatives; Carboxylic acids and derivatives; Organonitrogen compounds; Benzoyl derivatives; Organooxygen compounds; Carboxylic acid amides; Carboxylic acid derivatives; Monocarboxylic acids and derivatives; Organic nitro compounds; Organic oxoazanium compounds; Carbonyl compounds; Nitrobenz…
C13H6O2S2	[M - H]-	256.973	2.39	0.119095	4	Organic compounds; Organoheterocyclic compounds; Phenols; Benzothiophenes; Organooxygen compounds; Benzene and substituted derivatives; Benzenoids; Heteroaromatic compounds; Hydrocarbon derivatives; 1-benzothiophenes; Organic oxygen compounds; 1-hydroxy-2-unsubstituted benzenoids; Chemical entities
C10H12O6S	[M - H]-	259.027	7.04	1	4	Organic compounds; Alkyl aryl ethers; Anisoles; Ethers; Organic acids and derivatives; Organooxygen compounds; Organic sulfuric acids and derivatives; Sulfuric acid monoesters; Carboxylic acids; Carbonyl compounds; Benzene and substituted derivatives; Phenol ethers; Benzenoids; Phenylpropanoic acids; Phenylsulfates; Sulfuric acid esters; Organic oxides; Methoxybenzenes; Hydrocarbon derivatives; A…
C10H12O6S	[M - H]-	259.028	4.8	1	4	Organic compounds; Organic acids and derivatives; Organooxygen compounds; Organic sulfuric acids and derivatives; Sulfuric acid monoesters; Carbonyl compounds; Benzene and substituted derivatives; Benzenoids; Phenylsulfates; Sulfuric acid esters; Organic oxides; Hydrocarbon derivatives; Arylsulfates; Organic oxygen compounds; Phenoxy compounds; Chemical entities
C13H14N2O4	[M - H]-	261.087	4.42	0.999497	4	Organic compounds; Amino acids, peptides, and analogues; Alpha amino acids and derivatives; Phenols; Organic acids and derivatives; Carboxylic acids and derivatives; Organonitrogen compounds; Organooxygen compounds; Amino acids and derivatives; Carboxylic acid amides; Carboxylic acid derivatives; Monocarboxylic acids and derivatives; N-acyl-alpha amino acids and derivatives; Carboxylic acids; Sec…
C9H14NO4PS	[M - H]-	262.033	2.45	1	4	Organic compounds; Organosulfur compounds; Amino acids, peptides, and analogues; Alpha amino acids and derivatives; Organic acids and derivatives; Carboxylic acids and derivatives; Organonitrogen compounds; Organooxygen compounds; Amino acids and derivatives; Carboxylic acid amides; Carboxylic acid derivatives; Monocarboxylic acids and derivatives; N-acyl-alpha amino acids and derivatives; Carbox…
C8H9O6PS	[M - H]-	262.978	0.85	0.999497	4	Organic compounds; Benzenesulfonic acids and derivatives; Organic acids and derivatives; Organosulfonic acids and derivatives; Organooxygen compounds; Sulfonyls; Arylsulfonic acids and derivatives; Benzene and substituted derivatives; Benzenoids; Arylsufonic acids; 1-sulfo,2-unsubstituted aromatic compounds; Organic oxides; Hydrocarbon derivatives; Benzenesulfonyl compounds; Organic sulfonic acid…
C9H12O7S	[M - H]-	263.023	1.57	0.980402	4	Organic compounds; Alkyl aryl ethers; Anisoles; Ethers; Organic acids and derivatives; Organooxygen compounds; Organic sulfuric acids and derivatives; Sulfuric acid monoesters; Benzene and substituted derivatives; Phenol ethers; Benzenoids; Phenylsulfates; Sulfuric acid esters; Organic oxides; Dimethoxybenzenes; Methoxybenzenes; Hydrocarbon derivatives; Arylsulfates; Organic oxygen compounds; Phe…
C13H12O4S	[M - H]-	263.036	2.46	0.456281	4	Organic compounds; Organosulfur compounds; Phenols; Benzoic acids and derivatives; Organic acids and derivatives; Carboxylic acids and derivatives; Benzoyl derivatives; Organooxygen compounds; Monocarboxylic acids and derivatives; Thioethers; Carboxylic acids; Sulfanylbenzoic acids and derivatives; Benzene and substituted derivatives; Thiophenol ethers; Benzenoids; Benzoic acids; Sulfenyl compoun…
C7H8O7S2	[M - H]-	266.963	4.93	0.998492	4	Organic compounds; Organic acids and derivatives; Organooxygen compounds; Organic sulfuric acids and derivatives; Toluenes; Sulfuric acid monoesters; Benzene and substituted derivatives; Benzenoids; Phenylsulfates; Sulfuric acid esters; Organic oxides; Hydrocarbon derivatives; Arylsulfates; Organic oxygen compounds; Phenoxy compounds; Chemical entities
C11H12O6S	[M - H]-	271.028	5.01	0.99397	4	Organic compounds; Organic acids and derivatives; Organooxygen compounds; Organic sulfuric acids and derivatives; Sulfuric acid monoesters; Carbonyl compounds; Benzene and substituted derivatives; Benzenoids; Phenylsulfates; Sulfuric acid esters; Organic oxides; Hydrocarbon derivatives; Arylsulfates; Organic oxygen compounds; Phenoxy compounds; Chemical entities
C7H11NO4S2	[M + Cl]-	271.984	4.96	0.968342	4	Organic compounds; Organosulfur compounds; Organic acids and derivatives; Organonitrogen compounds; Organooxygen compounds; Organic sulfuric acids and derivatives; Toluenes; Sulfonyls; Sulfuric acid monoesters; Benzene and substituted derivatives; Benzenoids; Phenylsulfates; Sulfuric acid esters; Organic anions; Organic oxides; Hydrocarbon derivatives; Benzenesulfonyl compounds; Arylsulfates; Org…
C6H11O6PS2	[M - H]-	272.968	0.89	0.999497	4	Organic compounds; Organic acids and derivatives; Organooxygen compounds; Organic sulfuric acids and derivatives; Sulfuric acid monoesters; Thiophosphoric acid esters; Benzene and substituted derivatives; Benzenoids; Sulfuric acid esters; Organic oxides; Hydrocarbon derivatives; Arylsulfates; Organic oxygen compounds; 1-hydroxy-2-unsubstituted benzenoids; Phenoxy compounds; Chemical entities
C10H13NO6S	[M - H]-	274.039	3.2	0.988945	4	Organic compounds; Alkyl aryl ethers; Anisoles; Ethers; Organic acids and derivatives; Carboxylic acids and derivatives; Organonitrogen compounds; Organooxygen compounds; Organic sulfuric acids and derivatives; Carboxylic acid amides; Carboxylic acid derivatives; Sulfuric acid monoesters; Secondary carboxylic acid amides; Carbonyl compounds; Benzene and substituted derivatives; Phenol ethers; Ben…
C10H11NO6	[M + Cl]-	276.027	4.13	0.171357	4	Organic compounds; Amino acids, peptides, and analogues; Alpha amino acids and derivatives; Alcohols and polyols; Phenols; Catechols; Benzoic acids and derivatives; Benzamides; Hippuric acids and derivatives; Organic acids and derivatives; Carboxylic acids and derivatives; Organonitrogen compounds; Primary alcohols; Benzoyl derivatives; Organooxygen compounds; Amino acids and derivatives; Hydroxy…
C13H16N2O5	[M - H]-	279.098	4.95	1	4	Organic compounds; Lipids and lipid-like molecules; Amino acids, peptides, and analogues; Alpha amino acids and derivatives; Alkyl aryl ethers; Ethers; Organic acids and derivatives; Carboxylic acids and derivatives; Organonitrogen compounds; Organooxygen compounds; Fatty amides; Amino acids and derivatives; Carboxylic acid amides; Carboxylic acid derivatives; N-acyl amines; Monocarboxylic acids …
C12H12O6S	[M - H]-	283.028	5.9	0.832161	4	Organic compounds; Lactones; Benzopyrans; Alkyl aryl ethers; Anisoles; Coumarins and derivatives; Ethers; Phenylpropanoids and polyketides; Organic acids and derivatives; Organooxygen compounds; Organic sulfuric acids and derivatives; Pyranones and derivatives; Sulfuric acid monoesters; Benzene and substituted derivatives; Phenol ethers; Benzenoids; Phenylsulfates; 1-benzopyrans; Sulfuric acid es…
C10H11N3O3S2	[M - H]-	284.015	2.46	0.99799	4	Organic compounds; Organoheterocyclic compounds; Organosulfur compounds; Phenols; Organic acids and derivatives; Organonitrogen compounds; Organooxygen compounds; Azoles; Benzene and substituted derivatives; Benzenoids; Organic oxides; Azacyclic compounds; Heteroaromatic compounds; Hydrocarbon derivatives; Organopnictogen compounds; Organic oxygen compounds; 1-hydroxy-2-unsubstituted benzenoids; …
C10H8O8S	[M - H]-	286.984	2.09	0.784422	4	Organic compounds; Phenols; Resorcinols; Organic acids and derivatives; Organooxygen compounds; Phloroglucinols and derivatives; Organic sulfuric acids and derivatives; Sulfuric acid monoesters; Benzenediols; Benzenetriols and derivatives; Benzene and substituted derivatives; Benzenoids; Phenylsulfates; Sulfuric acid esters; Vinylogous acids; Organic oxides; Hydrocarbon derivatives; Arylsulfates;…
C10H10O8S	[M - H]-	289.002	4.48	0.998995	4	Organic compounds; Alkyl aryl ethers; Anisoles; Ethers; Organic acids and derivatives; Carboxylic acids and derivatives; Benzoyl derivatives; Organooxygen compounds; Organic sulfuric acids and derivatives; Monocarboxylic acids and derivatives; Sulfuric acid monoesters; Carboxylic acids; Benzene and substituted derivatives; Phenol ethers; Benzenoids; Phenylsulfates; Sulfuric acid esters; Organic o…
C8H12NO5PS2	[M - H]-	295.984	1.54	0.753266	4	Organic compounds; Organic acids and derivatives; Organonitrogen compounds; Organooxygen compounds; Organic sulfuric acids and derivatives; Benzene and substituted derivatives; Benzenoids; Amines; Primary amines; Organic oxides; Hydrocarbon derivatives; Arylsulfates; Organopnictogen compounds; Organic oxygen compounds; Organic nitrogen compounds; Phenoxy compounds; Chemical entities
C11H12N2O6S	[M - H]-	299.034	2.57	0.99799	4	Organic compounds; Organosulfur compounds; Amino acids, peptides, and analogues; Alpha amino acids and derivatives; Phenols; Organic acids and derivatives; Carboxylic acids and derivatives; Organonitrogen compounds; Organooxygen compounds; Amino acids and derivatives; Organic sulfuric acids and derivatives; Monoalkylamines; Monocarboxylic acids and derivatives; Sulfonyls; Sulfuric acid monoesters…
C12H15NO8	[M - H]-	300.072	2.53	1	4	Organic compounds; Organoheterocyclic compounds; Carbohydrates and carbohydrate conjugates; Pyrans; Alcohols and polyols; Sugar acids and derivatives; Ethers; Organic acids and derivatives; Carboxylic acids and derivatives; Organonitrogen compounds; Anilides; Organooxygen compounds; Glucuronides; Hydroxy acids and derivatives; Carboxylic acid amides; Monocarboxylic acids and derivatives; Carboxyl…
C11H10O8S	[M - H]-	301.002	4.71	0.935176	4	Organic compounds; Organoheterocyclic compounds; Lactones; Benzopyrans; Alkyl aryl ethers; Anisoles; Ethers; Phenylpropanoids and polyketides; Organic acids and derivatives; Carboxylic acids and derivatives; Organooxygen compounds; Organic sulfuric acids and derivatives; Pyranones and derivatives; Monocarboxylic acids and derivatives; Sulfuric acid monoesters; Phenol ethers; Benzenoids; 2-benzopy…
C11H10O8S	[M - H]-	301.002	3.66	0.999497	4	Organic compounds; Lactones; Phenylpropanoids and polyketides; Organic acids and derivatives; Carboxylic acids and derivatives; Organooxygen compounds; Organic sulfuric acids and derivatives; Monocarboxylic acids and derivatives; Sulfuric acid monoesters; Carboxylic acids; Benzene and substituted derivatives; Benzenoids; Phenylsulfates; Sulfuric acid esters; Organic oxides; Hydrocarbon derivative…
C12H14O9	[M - H]-	301.056	2.84	1	4	Organic compounds; Organoheterocyclic compounds; Carbohydrates and carbohydrate conjugates; Pyrans; Alcohols and polyols; Sugar acids and derivatives; Ethers; Organic acids and derivatives; Carboxylic acids and derivatives; Organooxygen compounds; Glucuronides; Hydroxy acids and derivatives; Monocarboxylic acids and derivatives; Carboxylic acids; Hexoses; Monosaccharides; Acetals; Secondary alcoh…
C12H14O9	[M - H]-	301.056	1.4	1	4	Organic compounds; Organoheterocyclic compounds; Carbohydrates and carbohydrate conjugates; Pyrans; Alcohols and polyols; Sugar acids and derivatives; Ethers; Organic acids and derivatives; Carboxylic acids and derivatives; Organooxygen compounds; Glucuronides; Hydroxy acids and derivatives; Monocarboxylic acids and derivatives; Carboxylic acids; Hexoses; Monosaccharides; Acetals; Secondary alcoh…
C13H18O8	[M - H]-	301.092	3.57	1	4	Organic compounds; Organoheterocyclic compounds; Carbohydrates and carbohydrate conjugates; Pyrans; Alcohols and polyols; Sugar acids and derivatives; Ethers; Organic acids and derivatives; Carboxylic acids and derivatives; Organooxygen compounds; Glucuronides; Hydroxy acids and derivatives; Monocarboxylic acids and derivatives; Carboxylic acids; Hexoses; Monosaccharides; Acetals; Secondary alcoh…
C10H12N2O5S2	[M - H]-	303.011	3.44	0.999497	4	Organic compounds; Organic acids and derivatives; Carboxylic acids and derivatives; Organonitrogen compounds; Anilides; Organooxygen compounds; Organic sulfuric acids and derivatives; Carboxylic acid amides; Sulfuric acid monoesters; Carbonyl compounds; Acetanilides; Benzene and substituted derivatives; Benzenoids; Phenylsulfates; N-arylamides; Sulfuric acid esters; Acetamides; Organic oxides; Hy…
C11H11N3O6S	[M - H]-	312.03	4.15	0.742714	4	Organic compounds; Organoheterocyclic compounds; Organosulfur compounds; Amino acids, peptides, and analogues; Alpha amino acids and derivatives; Phenols; Benzoic acids and derivatives; Organic acids and derivatives; Carboxylic acids and derivatives; Organonitrogen compounds; Organooxygen compounds; Dicarboxylic acids and derivatives; Amino acids and derivatives; N-acyl-alpha amino acids and deri…
C18H23N3O2	[M - H]-	312.171	13.01	0.855779	4	Organic compounds; Organoheterocyclic compounds; Alkyl aryl ethers; Organic acids and derivatives; Carboxylic acids and derivatives; Organonitrogen compounds; Organooxygen compounds; Azoles; Carboxylic acid amides; Carboxylic acid derivatives; Secondary carboxylic acid amides; Carbonyl compounds; Phenol ethers; Benzenoids; Organic oxides; Azacyclic compounds; Heteroaromatic compounds; Hydrocarbon…
C12H18NO5PS	[M - H]-	318.059	4.9	0.0548	4	Organic compounds; Organosulfur compounds; Amino acids, peptides, and analogues; Alpha amino acids and derivatives; Alkyl aryl ethers; Anisoles; Ethers; Organic acids and derivatives; Carboxylic acids and derivatives; Organonitrogen compounds; Organooxygen compounds; Amino acids and derivatives; Organophosphorus compounds; Carboxylic acid amides; Monocarboxylic acids and derivatives; Thioethers; …
C15H12O8	[M - H]-	319.047	0.56	0.976382	4	Organic compounds; Carbohydrates and carbohydrate conjugates; Styrenes; Coumaric acids and derivatives; Phenols; Phenylpropanoids and polyketides; Organic acids and derivatives; Carboxylic acids and derivatives; Organooxygen compounds; Coumaric acid esters; Cinnamic acids and derivatives; Carboxylic acid derivatives; Carboxylic acids; Carboxylic acid esters; Hydroxycinnamic acids and derivatives;…
C14H15NO8	[M - H]-	324.072	0.72	1	4	Organic compounds; Organoheterocyclic compounds; Carbohydrates and carbohydrate conjugates; Pyrans; Alcohols and polyols; Sugar acids and derivatives; Ethers; Organic acids and derivatives; Carboxylic acids and derivatives; Organonitrogen compounds; Anilides; Organooxygen compounds; Glucuronides; Hydroxy acids and derivatives; Carboxylic acid amides; Monocarboxylic acids and derivatives; Carboxyl…
C14H15NO8	[M - H]-	324.072	0.91	1	4	Organic compounds; Organoheterocyclic compounds; Carbohydrates and carbohydrate conjugates; Pyrans; Alcohols and polyols; Sugar acids and derivatives; Ethers; Organic acids and derivatives; Carboxylic acids and derivatives; Organonitrogen compounds; Anilides; Organooxygen compounds; Glucuronides; Hydroxy acids and derivatives; Carboxylic acid amides; Monocarboxylic acids and derivatives; Carboxyl…
C14H15NO8	[M - H]-	324.072	3.92	0.973367	4	Organic compounds; Organoheterocyclic compounds; Carbohydrates and carbohydrate conjugates; Pyrans; Alcohols and polyols; Sugar acids and derivatives; Ethers; Organic acids and derivatives; Carboxylic acids and derivatives; Organonitrogen compounds; Organooxygen compounds; Glucuronides; Hydroxy acids and derivatives; Monocarboxylic acids and derivatives; Carboxylic acids; Hexoses; Monosaccharides…
C14H14O7S	[M - H]-	325.038	5.92	0.0146	4	Organic compounds; Phenols; Organic acids and derivatives; Organooxygen compounds; Organic sulfuric acids and derivatives; Sulfuric acid monoesters; Benzene and substituted derivatives; Benzenoids; Phenylsulfates; Sulfuric acid esters; Organic oxides; Hydrocarbon derivatives; Arylsulfates; Organic oxygen compounds; 1-hydroxy-2-unsubstituted benzenoids; 1-hydroxy-4-unsubstituted benzenoids; Phenox…
C16H24O8	[M - H2O - H]-	325.129	7.71	1	4	Organic compounds; Organoheterocyclic compounds; Carbohydrates and carbohydrate conjugates; Pyrans; Alcohols and polyols; Sugar acids and derivatives; Ethers; Organic acids and derivatives; Carboxylic acids and derivatives; Organooxygen compounds; Cumenes; Glucuronides; Hydroxy acids and derivatives; Monocarboxylic acids and derivatives; Carboxylic acids; Hexoses; Monosaccharides; Acetals; Second…
C15H20O8	[M - H]-	327.108	5.82	0.185427	4	Organic compounds; Organoheterocyclic compounds; Carbohydrates and carbohydrate conjugates; Pyrans; Alcohols and polyols; Phenols; Sugar acids and derivatives; Ethers; Organic acids and derivatives; Carboxylic acids and derivatives; Primary alcohols; Organooxygen compounds; Glucuronides; Hydroxy acids and derivatives; Monocarboxylic acids and derivatives; Carboxylic acids; Hexoses; Monosaccharide…
C13H15NO9	[M - H]-	328.067	2.9	1	4	Organic compounds; Organoheterocyclic compounds; Carbohydrates and carbohydrate conjugates; Pyrans; Alcohols and polyols; Sugar acids and derivatives; Ethers; Organic acids and derivatives; Carboxylic acids and derivatives; Organonitrogen compounds; Organooxygen compounds; Glucuronides; Hydroxy acids and derivatives; Monocarboxylic acids and derivatives; Carboxylic acids; Hexoses; Monosaccharides…
C17H14O7	[M - H]-	329.069	5.76	0.559296	4	Organic compounds; Organoheterocyclic compounds; Carbohydrates and carbohydrate conjugates; Pyrans; Alcohols and polyols; Phenols; Stilbene glycosides; Sugar acids and derivatives; Ethers; Phenylpropanoids and polyketides; Organic acids and derivatives; Carboxylic acids and derivatives; Organooxygen compounds; Glucuronides; Hydroxy acids and derivatives; Monocarboxylic acids and derivatives; Carb…
C18H20N2O2	[M + Cl]-	331.121	5.45	0.0518	4	Organic compounds; Organoheterocyclic compounds; Alkyl aryl ethers; Anisoles; Ethers; Organonitrogen compounds; Organooxygen compounds; Benzene and substituted derivatives; Phenol ethers; Benzenoids; Amines; Aralkylamines; Methoxybenzenes; Azacyclic compounds; Hydrocarbon derivatives; Organopnictogen compounds; Organic oxygen compounds; Organic nitrogen compounds; Phenoxy compounds; Chemical enti…
C15H14O9	[M - H]-	337.054	3.72	0.99799	4	Organic compounds; Organoheterocyclic compounds; Carbohydrates and carbohydrate conjugates; Pyrans; Alcohols and polyols; Phenols; Sugar acids and derivatives; Ethers; Organic acids and derivatives; Carboxylic acids and derivatives; Organooxygen compounds; Glucuronides; Hydroxy acids and derivatives; Monocarboxylic acids and derivatives; Carboxylic acids; Hexoses; Monosaccharides; Acetals; Second…
C15H17NO6S	[M - H]-	338.07	6.72	1	4	Organic compounds; Organoheterocyclic compounds; Ethers; Organic acids and derivatives; Carboxylic acids and derivatives; Organonitrogen compounds; Organooxygen compounds; Organic sulfuric acids and derivatives; Carboxylic acid amides; Carboxylic acid derivatives; Sulfuric acid monoesters; Carboxylic acid imides; Carbonyl compounds; Benzene and substituted derivatives; Benzenoids; Phenylsulfates;…
C15H16O7S	[M - H]-	339.054	6.46	0	4	Organic compounds; Alkyl aryl ethers; Phenols; Anisoles; Methoxyphenols; Stilbenes; Ethers; Phenylpropanoids and polyketides; Organic acids and derivatives; Organooxygen compounds; Organic sulfuric acids and derivatives; Sulfuric acid monoesters; Cresols; Meta cresols; Benzene and substituted derivatives; Phenol ethers; Benzenoids; Diarylethers; Phenylsulfates; Sulfuric acid esters; Organic oxide…
C14H14O8S	[M - H]-	341.031	6.39	0.844221	4	Organic compounds; Alkyl aryl ethers; Phenols; Anisoles; Methoxyphenols; Ethers; Organic acids and derivatives; Organooxygen compounds; Organic sulfuric acids and derivatives; Sulfuric acid monoesters; Benzene and substituted derivatives; Phenol ethers; Benzenoids; Phenylsulfates; Sulfuric acid esters; Vinylogous acids; Organic oxides; Methoxybenzenes; Hydrocarbon derivatives; Arylsulfates; Organ…
C17H14O8	[M - H]-	345.064	1.13	0.195477	4	Organic compounds; Organoheterocyclic compounds; Carbohydrates and carbohydrate conjugates; Pyrans; Alcohols and polyols; Phenols; Sugar acids and derivatives; Ethers; Phenylpropanoids and polyketides; Organic acids and derivatives; Carboxylic acids and derivatives; Organooxygen compounds; Glucuronides; Hydroxy acids and derivatives; Monocarboxylic acids and derivatives; Carboxylic acids; Hexoses…
C16H19NO6S	[M - H]-	352.085	7.57	0.99397	4	Organic compounds; Organoheterocyclic compounds; Alkyl aryl ethers; Piperidines; Ethers; Organic acids and derivatives; Carboxylic acids and derivatives; Organonitrogen compounds; Organooxygen compounds; Organic sulfuric acids and derivatives; Carboxylic acid amides; Carboxylic acid derivatives; Sulfuric acid monoesters; Carboxylic acid imides; Carbonyl compounds; Benzene and substituted derivati…
C16H19NO6S	[M - H]-	352.085	7.89	0.997487	4	Organic compounds; Organoheterocyclic compounds; Alkyl aryl ethers; Piperidines; Ethers; Organic acids and derivatives; Carboxylic acids and derivatives; Organonitrogen compounds; Organooxygen compounds; Organic sulfuric acids and derivatives; Carboxylic acid amides; Carboxylic acid derivatives; Sulfuric acid monoesters; Carboxylic acid imides; Carbonyl compounds; Benzene and substituted derivati…
C14H12O9S	[M - H]-	355.01	4.69	0.831156	4	Organic compounds; Benzopyrans; Alcohols and polyols; Phenols; Ethers; Phenylpropanoids and polyketides; Organic acids and derivatives; Organooxygen compounds; Organic sulfuric acids and derivatives; Sulfuric acid monoesters; Benzene and substituted derivatives; Benzenoids; Phenylsulfates; Sulfuric acid esters; Vinylogous acids; Organic oxides; Oxacyclic compounds; Hydrocarbon derivatives; Arylsu…
C16H23NO6S	[M - H]-	356.117	7.51	0.801005	4	Organic compounds; Alkyl aryl ethers; Ethers; Organic acids and derivatives; Carboxylic acids and derivatives; Organonitrogen compounds; Organooxygen compounds; Organic sulfuric acids and derivatives; Sulfuric acid monoesters; Carbonyl compounds; Benzene and substituted derivatives; Phenol ethers; Benzenoids; Sulfuric acid esters; Organic oxides; Hydrocarbon derivatives; Arylsulfates; Organopnict…
C16H22O9	[M - H]-	357.118	5.16	1	4	Organic compounds; Organoheterocyclic compounds; Carbohydrates and carbohydrate conjugates; Pyrans; Alcohols and polyols; Sugar acids and derivatives; Ethers; Organic acids and derivatives; Carboxylic acids and derivatives; Primary alcohols; Organooxygen compounds; Glucuronides; Hydroxy acids and derivatives; Monocarboxylic acids and derivatives; Carboxylic acids; Hexoses; Monosaccharides; Acetal…
C16H22O9	[M - H]-	357.119	4.58	1	4	Organic compounds; Organoheterocyclic compounds; Carbohydrates and carbohydrate conjugates; Pyrans; Alcohols and polyols; Sugar acids and derivatives; Ethers; Organic acids and derivatives; Carboxylic acids and derivatives; Organooxygen compounds; Dicarboxylic acids and derivatives; Glucuronides; Hydroxy acids and derivatives; Monocarboxylic acids and derivatives; Carboxylic acids; Hexoses; Monos…
C16H22O9	[M - H]-	357.119	4.33	1	4	Organic compounds; Organoheterocyclic compounds; Carbohydrates and carbohydrate conjugates; Pyrans; Alcohols and polyols; Anisoles; Sugar acids and derivatives; Ethers; Organic acids and derivatives; Carboxylic acids and derivatives; Organooxygen compounds; Glucuronides; Hydroxy acids and derivatives; Monocarboxylic acids and derivatives; Carboxylic acids; Hexoses; Monosaccharides; Acetals; Secon…
C20H26O6	[M - H]-	361.163	10.27	0.998995	4	Organic compounds; Lipids and lipid-like molecules; Ketones; Alkyl aryl ethers; Alcohols and polyols; Phenols; Anisoles; Methoxyphenols; Ethers; Organooxygen compounds; Fatty alcohols; Secondary alcohols; Gingerols; Carbonyl compounds; Benzene and substituted derivatives; Phenol ethers; Benzenoids; Beta-hydroxy ketones; Fatty Acyls; Organic oxides; Methoxybenzenes; Hydrocarbon derivatives; Organi…
C14H20O9S	[M - H]-	363.075	5.64	0.985427	4	Organic compounds; Alkyl aryl ethers; Anisoles; Ethers; Organic acids and derivatives; Carboxylic acids and derivatives; Organooxygen compounds; Organic sulfuric acids and derivatives; Monocarboxylic acids and derivatives; Sulfuric acid monoesters; Carboxylic acids; Benzene and substituted derivatives; Phenol ethers; Benzenoids; Phenylsulfates; Sulfuric acid esters; Organic oxides; Methoxybenzene…
C16H14O10	[M - H]-	365.048	3.13	0.116583	4	Organic compounds; Organoheterocyclic compounds; Carbohydrates and carbohydrate conjugates; Pyrans; Alkyl aryl ethers; Alcohols and polyols; Phenols; Anisoles; Benzoic acids and derivatives; Sugar acids and derivatives; Ethers; Phenylpropanoids and polyketides; Organic acids and derivatives; Carboxylic acids and derivatives; Benzoyl derivatives; Organooxygen compounds; Glucuronides; Hydroxy acids…
C17H21NO6S	[M - H]-	366.101	7.6	0.572362	4	Organic compounds; Alkyl aryl ethers; Anisoles; Ethers; Organic acids and derivatives; Carboxylic acids and derivatives; Organonitrogen compounds; Organooxygen compounds; Organic sulfuric acids and derivatives; Carboxylic acid amides; Carboxylic acid derivatives; Sulfuric acid monoesters; Carbonyl compounds; Benzene and substituted derivatives; Phenol ethers; Benzenoids; Phenylsulfates; Sulfuric …
C18H24O8	[M - H]-	367.139	8.49	1	4	Organic compounds; Organoheterocyclic compounds; Carbohydrates and carbohydrate conjugates; Lipids and lipid-like molecules; Pyrans; Alcohols and polyols; Phenols; Sugar acids and derivatives; Ethers; Prenol lipids; Organic acids and derivatives; Carboxylic acids and derivatives; Organooxygen compounds; Dicarboxylic acids and derivatives; Glucuronides; Hydroxy acids and derivatives; Carboxylic ac…
C16H19NO7S	[M - H]-	368.08	6.6	0.773367	4	Organic compounds; Organoheterocyclic compounds; Alkyl aryl ethers; Pyrrolidines; Ethers; Organic acids and derivatives; Carboxylic acids and derivatives; Organonitrogen compounds; Organooxygen compounds; Organic sulfuric acids and derivatives; Carboxylic acid derivatives; Monocarboxylic acids and derivatives; Pyrrolidones; Sulfuric acid monoesters; Carboxylic acid imides; N-substituted carboxyli…
C16H19NO7S	[M - H]-	368.08	5.81	0.654271	4	Organic compounds; Organoheterocyclic compounds; Ethers; Organic acids and derivatives; Carboxylic acids and derivatives; Organonitrogen compounds; Organooxygen compounds; Organic sulfuric acids and derivatives; Carboxylic acid derivatives; Sulfuric acid monoesters; Carboxylic acid imides; N-substituted carboxylic acid imides; Carbonyl compounds; Benzene and substituted derivatives; Benzenoids; P…
C14H10O8S2	[M - H]-	368.971	3.03	0.0357	4	Organic compounds; Organosulfur compounds; Benzenesulfonic acids and derivatives; Sulfobenzoic acids; Benzophenones; Phenols; Benzoic acids and derivatives; Organic acids and derivatives; Carboxylic acids and derivatives; Organosulfonic acids and derivatives; Benzoyl derivatives; Organooxygen compounds; Diphenylmethanes; Salicylic acid and derivatives; Sulfonyls; Organosulfonic acids; Carboxylic …
C15H14O11	[M - H]-	369.043	1.4	0.732663	4	Organic compounds; Organoheterocyclic compounds; Carbohydrates and carbohydrate conjugates; Pyrans; Alcohols and polyols; Phenols; Sugar acids and derivatives; Ethers; Organic acids and derivatives; Carboxylic acids and derivatives; Organooxygen compounds; Glucuronides; Hydroxy acids and derivatives; Monocarboxylic acids and derivatives; Carboxylic acids; Hexoses; Monosaccharides; Acetals; Second…
C19H16O6S	[M - H]-	371.059	2.17	0.0191	4	Organic compounds; Organosulfur compounds; Alkyl aryl ethers; Ethers; Organic acids and derivatives; Carboxylic acids and derivatives; Organooxygen compounds; Thioethers; Carboxylic acids; Carbonyl compounds; Benzene and substituted derivatives; Benzenoids; Organic oxides; Hydrocarbon derivatives; Organic oxygen compounds; Aryl thioethers; Phenoxy compounds; Chemical entities
C16H23NO7S	[M - H]-	372.111	6.57	0.461307	4	Organic compounds; Alkyl aryl ethers; Ethers; Organic acids and derivatives; Carboxylic acids and derivatives; Organonitrogen compounds; Organooxygen compounds; Organic sulfuric acids and derivatives; Sulfuric acid monoesters; Carbonyl compounds; Benzene and substituted derivatives; Phenol ethers; Benzenoids; Amines; Sulfuric acid esters; Alkyl sulfates; Organic oxides; Hydrocarbon derivatives; A…
C16H23NO7S	[M - H]-	372.112	5.53	0.999497	4	Organic compounds; Alkyl aryl ethers; Ethers; Organic acids and derivatives; Organonitrogen compounds; Organooxygen compounds; Organic sulfuric acids and derivatives; Sulfuric acid monoesters; Secondary alcohols; Carbonyl compounds; Benzene and substituted derivatives; Phenol ethers; Benzenoids; Amines; Phenylsulfates; Sulfuric acid esters; Alkyl sulfates; Organic oxides; Hydrocarbon derivatives;…
C16H23NO7S	[M - H]-	372.112	5.86	0.962814	4	Organic compounds; Alkyl aryl ethers; Ethers; Organic acids and derivatives; Carboxylic acids and derivatives; Organonitrogen compounds; Organooxygen compounds; Organic sulfuric acids and derivatives; Sulfuric acid monoesters; Carbonyl compounds; Benzene and substituted derivatives; Benzenoids; Amines; Phenylsulfates; Sulfuric acid esters; Alkyl sulfates; Organic oxides; Hydrocarbon derivatives; …
C17H26O7S	[M - H]-	373.132	8.41	0.166834	4	Organic compounds; Lipids and lipid-like molecules; Organic acids and derivatives; Carboxylic acids and derivatives; Organooxygen compounds; Organic sulfuric acids and derivatives; Carboxylic acid derivatives; Monocarboxylic acids and derivatives; Sulfuric acid monoesters; Carboxylic acid esters; Carbonyl compounds; Benzene and substituted derivatives; Benzenoids; Phenylsulfates; Sulfuric acid es…
C18H21NO6S	[M - H]-	378.101	8.5	1	4	Organic compounds; Organoheterocyclic compounds; Alkyl aryl ethers; Piperidines; Ethers; Organic acids and derivatives; Carboxylic acids and derivatives; Organonitrogen compounds; Organooxygen compounds; Organic sulfuric acids and derivatives; Carboxylic acid derivatives; Monocarboxylic acids and derivatives; Sulfuric acid monoesters; Carboxylic acid imides; Carbonyl compounds; Benzene and substi…
C18H21NO6S	[M - H]-	378.101	8.97	0.996482	4	Organic compounds; Organoheterocyclic compounds; Alkyl aryl ethers; Piperidines; Ethers; Organic acids and derivatives; Carboxylic acids and derivatives; Organonitrogen compounds; Organooxygen compounds; Organic sulfuric acids and derivatives; Carboxylic acid derivatives; Monocarboxylic acids and derivatives; Sulfuric acid monoesters; Carbonyl compounds; Benzene and substituted derivatives; Pheno…
C18H21NO6S	[M - H]-	378.101	8.62	0.997487	4	Organic compounds; Organoheterocyclic compounds; Alkyl aryl ethers; Anisoles; Ethers; Organic acids and derivatives; Carboxylic acids and derivatives; Organonitrogen compounds; Organooxygen compounds; Organic sulfuric acids and derivatives; Carboxylic acid derivatives; Monocarboxylic acids and derivatives; Sulfuric acid monoesters; Carbonyl compounds; Benzene and substituted derivatives; Phenol e…
C13H16O11S	[M - H]-	379.034	3.76	0.721608	4	Organic compounds; Organoheterocyclic compounds; Carbohydrates and carbohydrate conjugates; Pyrans; Alcohols and polyols; Sugar acids and derivatives; Ethers; Organic acids and derivatives; Carboxylic acids and derivatives; Organooxygen compounds; Glucuronides; Organic sulfuric acids and derivatives; Hydroxy acids and derivatives; Monocarboxylic acids and derivatives; Sulfuric acid monoesters; Ca…
C18H20N2O5	[M + Cl]-	379.104	8.51	0.586432	4	Organic compounds; Organoheterocyclic compounds; Alkyl aryl ethers; Anisoles; Benzoic acids and derivatives; Benzamides; Ethers; Organic acids and derivatives; Carboxylic acids and derivatives; Organonitrogen compounds; Anilides; Benzoyl derivatives; Organooxygen compounds; Carboxylic acid amides; Carboxylic acid derivatives; Secondary carboxylic acid amides; Benzene and substituted derivatives; …
C18H20N2O5	[M + Cl]-	379.104	8.97	0.60603	4	Organic compounds; Organoheterocyclic compounds; Alkyl aryl ethers; Anisoles; Benzoic acids and derivatives; Benzamides; Ethers; Organic acids and derivatives; Carboxylic acids and derivatives; Organonitrogen compounds; Benzoyl derivatives; Organooxygen compounds; Carboxylic acid amides; Carboxylic acid derivatives; Secondary carboxylic acid amides; Benzene and substituted derivatives; Phenol eth…
C13H18O11S	[M - H]-	381.049	0.69	0.972864	4	Organic compounds; Organoheterocyclic compounds; Carbohydrates and carbohydrate conjugates; Alkyl aryl ethers; Alcohols and polyols; Phenols; Anisoles; Benzoic acids and derivatives; Methoxyphenols; Ethers; Organic acids and derivatives; Primary alcohols; Organooxygen compounds; Organic sulfuric acids and derivatives; Sulfuric acid monoesters; Hexoses; Monosaccharides; Acetals; Secondary alcohols…
C18H16N4O4S	[M - H]-	383.083	1.24	0.0653	4	Organic compounds; Organoheterocyclic compounds; Pyrimidines and pyrimidine derivatives; Imidazoles; Alkyl aryl ethers; Anisoles; Lactams; Purines and purine derivatives; Xanthines; Ethers; Organic acids and derivatives; Carboxylic acids and derivatives; Organonitrogen compounds; Alkaloids and derivatives; Pyrimidones; Organooxygen compounds; Organic carbonic acids and derivatives; Azoles; Carbox…
C16H14N4O6	[M + Cl]-	393.061	4.49	0.956784	4	Organic compounds; Organoheterocyclic compounds; Phenols; Organic acids and derivatives; Carboxylic acids and derivatives; Organonitrogen compounds; Organooxygen compounds; Carboxylic acid amides; Carboxylic acid derivatives; Organic nitro compounds; Organic oxoazanium compounds; Carbonyl compounds; Benzene and substituted derivatives; Benzenoids; Organic zwitterions; Organic 1,3-dipolar compound…
C18H25NO7S	[M - H]-	398.127	6.64	0.0658	4	Organic compounds; Ethers; Organic acids and derivatives; Carboxylic acids and derivatives; Organonitrogen compounds; Organooxygen compounds; Organic sulfuric acids and derivatives; Carboxylic acid amides; Carboxylic acid derivatives; Sulfuric acid monoesters; Carbonyl compounds; Benzene and substituted derivatives; Benzenoids; Phenylsulfates; Sulfuric acid esters; Alkyl sulfates; Organic oxides;…
C19H18O10	[M - H]-	405.08	4.61	0.0668	4	Organic compounds; Organoheterocyclic compounds; Carbohydrates and carbohydrate conjugates; Coumaric acids and derivatives; Alcohols and polyols; Phenols; Ethers; Organic acids and derivatives; Carboxylic acids and derivatives; Organooxygen compounds; Dicarboxylic acids and derivatives; Carboxylic acid derivatives; Carboxylic acid esters; Gamma butyrolactones; Hydroxycinnamic acids and derivative…
C19H22O10	[M - H]-	409.111	7.48	0.147236	4	Organic compounds; Organoheterocyclic compounds; Carbohydrates and carbohydrate conjugates; Pyrans; Alcohols and polyols; Sugar acids and derivatives; Ethers; Organic acids and derivatives; Carboxylic acids and derivatives; Organooxygen compounds; Glucuronides; Hydroxy acids and derivatives; Carboxylic acid derivatives; Carboxylic acids; Carboxylic acid esters; Hexoses; Monosaccharides; Acetals; …
C16H16O11S	[M - H]-	415.034	5.26	0.99196	4	Organic compounds; Lipids and lipid-like molecules; Styrenes; Coumaric acids and derivatives; Alcohols and polyols; Phenols; Catechols; Phenylpropanoids and polyketides; Organic acids and derivatives; Carboxylic acids and derivatives; Organooxygen compounds; Fatty acid esters; Dicarboxylic acids and derivatives; Organic sulfuric acids and derivatives; Cinnamic acids and derivatives; Carboxylic ac…
C17H20O12	[M - H]-	415.088	3.51	1	4	Organic compounds; Organoheterocyclic compounds; Carbohydrates and carbohydrate conjugates; Pyrans; Alcohols and polyols; Phenols; Sugar acids and derivatives; Ethers; Organic acids and derivatives; Carboxylic acids and derivatives; Organooxygen compounds; Glucuronides; Hydroxy acids and derivatives; Monocarboxylic acids and derivatives; Carboxylic acids; Hexoses; Monosaccharides; Acetals; Second…
C22H31NO9	[M - H]-	452.192	7.04	0.982915	4	Organic compounds; Organoheterocyclic compounds; Carbohydrates and carbohydrate conjugates; Amino acids, peptides, and analogues; Tetralins; Morphinans; Pyrans; Alkyl aryl ethers; Alcohols and polyols; Piperidines; Sugar acids and derivatives; Ethers; Organic acids and derivatives; Carboxylic acids and derivatives; Organonitrogen compounds; Organooxygen compounds; Amino acids and derivatives; Glu…
C18H18O12	[M + Cl]-	461.048	4.29	0.30402	4	Organic compounds; Organoheterocyclic compounds; Carbohydrates and carbohydrate conjugates; Benzopyrans; Alcohols and polyols; Phenols; Benzoic acids and derivatives; Ethers; Phenylpropanoids and polyketides; Organic acids and derivatives; Carboxylic acids and derivatives; Primary alcohols; Organooxygen compounds; Flavonoids; Flavonoid glycosides; Hexoses; Monosaccharides; Flavonoid O-glycosides;…
C23H29NO9	[M - H]-	462.176	7.23	0.962312	4	Organic compounds; Organoheterocyclic compounds; Carbohydrates and carbohydrate conjugates; Lipids and lipid-like molecules; Amino acids, peptides, and analogues; Phenanthrenes and derivatives; Tetralins; Morphinans; Pyrans; Alkyl aryl ethers; Alcohols and polyols; Piperidines; Sugar acids and derivatives; Ethers; Organic acids and derivatives; Carboxylic acids and derivatives; Organonitrogen com…
C21H22O12	[M - H]-	465.101	4.78	0.995477	4	Organic compounds; Organoheterocyclic compounds; Carbohydrates and carbohydrate conjugates; Pyrans; Alkyl aryl ethers; Alcohols and polyols; Phenols; Anisoles; Methoxyphenols; Sugar acids and derivatives; Ethers; Phenylpropanoids and polyketides; Organic acids and derivatives; Carboxylic acids and derivatives; Organooxygen compounds; Glucuronides; Hydroxy acids and derivatives; Monocarboxylic aci…
C24H26O10	[M - H]-	473.144	6.88	0.203015	4	Organic compounds; Organoheterocyclic compounds; Carbohydrates and carbohydrate conjugates; Pyrans; Ketones; Alkyl aryl ethers; Alcohols and polyols; Phenols; Anisoles; Sugar acids and derivatives; Ethers; Phenylpropanoids and polyketides; Organic acids and derivatives; Carboxylic acids and derivatives; Organooxygen compounds; Glucuronides; Hydroxy acids and derivatives; Monocarboxylic acids and …
C24H34O10	[M - H]-	481.207	8.41	0.998995	4	Organic compounds; Organoheterocyclic compounds; Carbohydrates and carbohydrate conjugates; Lipids and lipid-like molecules; Pyrans; Alcohols and polyols; Phenols; Sugar acids and derivatives; Ethers; Organic acids and derivatives; Carboxylic acids and derivatives; Organooxygen compounds; Dicarboxylic acids and derivatives; Glucuronides; Hydroxy acids and derivatives; Carboxylic acid derivatives;…
C22H30O12	[M - H]-	485.166	6.45	0.828141	4	Organic compounds; Organoheterocyclic compounds; Carbohydrates and carbohydrate conjugates; Lipids and lipid-like molecules; Pyrans; Alcohols and polyols; Phenols; Sugar acids and derivatives; Ethers; Organic acids and derivatives; Carboxylic acids and derivatives; Primary alcohols; Organooxygen compounds; Hydroxy acids and derivatives; Carboxylic acid derivatives; Monocarboxylic acids and deriva…
C22H18O12	[M + Cl]-	509.048	4.13	0.924121	4	Organic compounds; Organoheterocyclic compounds; Pyrans; Benzopyrans; Alcohols and polyols; Phenols; Catechols; Chromones; Ethers; Phenylpropanoids and polyketides; Organic acids and derivatives; Carboxylic acids and derivatives; Organooxygen compounds; Flavonoids; Pyranones and derivatives; Hydroxybenzoic acid derivatives; Benzenediols; Catechins; Flavones; Benzene and substituted derivatives; P…
C26H32N4O8	[M - H]-	527.214	4.49	0.99799	4	Organic compounds; Lipids and lipid-like molecules; Amino acids, peptides, and analogues; Alpha amino acids and derivatives; Phenols; Tetracyclines; Organic acids and derivatives; Carboxylic acids and derivatives; Organonitrogen compounds; Organooxygen compounds; Fatty amides; Amino acids and derivatives; Peptides; Carboxylic acid amides; Carboxylic acid derivatives; N-acyl amines; N-acyl-alpha a…
C24H16N4O13	[M + Cl]-	603.04	4.31	0.0156	4	Organic compounds; Organoheterocyclic compounds; Phenols; Benzoic acids and derivatives; Benzamides; Organic acids and derivatives; Carboxylic acids and derivatives; Organonitrogen compounds; Benzoyl derivatives; Organooxygen compounds; Carboxylic acid amides; Carboxylic acid derivatives; Carboxylic acids; Organic oxoazanium compounds; Secondary carboxylic acid amides; Benzene and substituted der…
NA	NA	172.982	3.03	NA	5	Organic compounds; Organosulfur compounds; Phenols; Organooxygen compounds; Benzene and substituted derivatives; Benzenoids; Hydrocarbon derivatives; Organic oxygen compounds; Aryl thiophosphates; 1-hydroxy-2-unsubstituted benzenoids; Phenoxy compounds; Phenyl thiophosphates; Chemical entities
NA	NA	190.043	0.7	NA	5	Organic compounds; Pyridines and derivatives; Organic acids and derivatives; Organonitrogen compounds; Organooxygen compounds; Organophosphorus compounds; Organic phosphoric acids and derivatives; Phosphate esters; Benzene and substituted derivatives; Benzenoids; Organic oxides; Azacyclic compounds; Hydrocarbon derivatives; Organopnictogen compounds; Organic oxygen compounds; Organic nitrogen com…
NA	NA	202.965	0.83	NA	5	Organic compounds; Organosulfur compounds; Benzenesulfonic acids and derivatives; Sulfobenzoic acids; Phenols; Benzoic acids and derivatives; Organic acids and derivatives; Carboxylic acids and derivatives; Organosulfonic acids and derivatives; Benzoyl derivatives; Organooxygen compounds; Salicylic acid and derivatives; Sulfonyls; Organosulfonic acids; Carboxylic acids; Hydroxybenzoic acid deriva…
NA	NA	202.965	0.95	NA	5	Organic compounds; Organosulfur compounds; Benzenesulfonic acids and derivatives; Sulfobenzoic acids; Phenols; Benzoic acids and derivatives; Organic acids and derivatives; Carboxylic acids and derivatives; Organosulfonic acids and derivatives; Benzoyl derivatives; Organooxygen compounds; Salicylic acid and derivatives; Sulfonyls; Organosulfonic acids; Carboxylic acids; Hydroxybenzoic acid deriva…
NA	NA	216.027	3.08	NA	5	Organic compounds; Organonitrogen compounds; Organooxygen compounds; Benzene and substituted derivatives; Benzenoids; Amines; Aralkylamines; Hydrocarbon derivatives; Organopnictogen compounds; Organic oxygen compounds; Organic nitrogen compounds; Phenoxy compounds; Chemical entities
NA	NA	217.989	1.52	NA	5	Organic compounds; Organosulfur compounds; Benzenesulfonic acids and derivatives; Phenols; Organic acids and derivatives; Organosulfonic acids and derivatives; Benzoyl derivatives; Organooxygen compounds; Sulfonyls; Organosulfonic acids; Arylsulfonic acids and derivatives; Benzene and substituted derivatives; Benzenoids; Phenylsulfates; Arylsufonic acids; 1-sulfo,2-unsubstituted aromatic compound…
NA	NA	219.027	5.97	NA	5	Organic compounds; Organosulfur compounds; Organic acids and derivatives; Organooxygen compounds; Organic thiophosphoric acids and derivatives; Thiophosphoric acid esters; Benzene and substituted derivatives; Benzenoids; Hydrocarbon derivatives; Organic oxygen compounds; Aryl thiophosphates; Phenoxy compounds; Phenyl thiophosphates; Chemical entities
NA	NA	222.974	5.88	NA	5	Organic compounds; Organosulfur compounds; Benzenesulfonic acids and derivatives; Phenols; Organic acids and derivatives; Organosulfonic acids and derivatives; Organooxygen compounds; Sulfonyls; Organosulfonic acids; Arylsulfonic acids and derivatives; Benzene and substituted derivatives; Benzenoids; Arylsufonic acids; 1-sulfo,2-unsubstituted aromatic compounds; Organic oxides; Hydrocarbon deriva…
NA	NA	229.993	1.54	NA	5	Organic compounds; Organoheterocyclic compounds; Thiazoles; Phenols; Organic acids and derivatives; Organonitrogen compounds; Organooxygen compounds; Azoles; Benzene and substituted derivatives; Benzenoids; Organic oxides; Azacyclic compounds; Heteroaromatic compounds; Hydrocarbon derivatives; Organopnictogen compounds; Organic oxygen compounds; 1-hydroxy-2-unsubstituted benzenoids; 1-hydroxy-4-u…
NA	NA	234.991	1.07	NA	5	Organic compounds; Phenols; Organic acids and derivatives; Carboxylic acids and derivatives; Benzoyl derivatives; Organooxygen compounds; Organic sulfuric acids and derivatives; Monocarboxylic acids and derivatives; Sulfuric acid monoesters; Carboxylic acids; Hydroxybenzoic acid derivatives; Carbonyl compounds; Benzene and substituted derivatives; Benzenoids; Benzoic acids; Phenylsulfates; Sulfur…
NA	NA	235.022	0.98	NA	5	Organic compounds; Organic acids and derivatives; Organooxygen compounds; Organic thiophosphoric acids and derivatives; Thiophosphoric acid esters; Benzene and substituted derivatives; Benzenoids; Organic oxides; Hydrocarbon derivatives; Organic oxygen compounds; Phenoxy compounds; Chemical entities
NA	NA	240.978	3.04	NA	5	Organic compounds; Organic acids and derivatives; Organooxygen compounds; Organic thiophosphoric acids and derivatives; Thiophosphoric acid esters; Benzene and substituted derivatives; Benzenoids; Hydrocarbon derivatives; Organic oxygen compounds; Aryl thiophosphates; Phenoxy compounds; Phenyl thiophosphates; Chemical entities
NA	NA	242.961	12.75	NA	5	Organic compounds; Organic acids and derivatives; Organooxygen compounds; Organic phosphoric acids and derivatives; Phosphate esters; Benzenoids; Organic oxides; Hydrocarbon derivatives; Organic oxygen compounds; Aryl phosphates; Aryl phosphomonoesters; Phenoxy compounds; Chemical entities
NA	NA	242.961	13.87	NA	5	Organic compounds; Organic acids and derivatives; Organooxygen compounds; Organic phosphoric acids and derivatives; Phosphate esters; Benzenoids; Organic oxides; Hydrocarbon derivatives; Organic oxygen compounds; Aryl phosphates; Phenoxy compounds; Chemical entities
NA	NA	244.995	0.95	NA	5	Organic compounds; Organosulfur compounds; Benzenesulfonic acids and derivatives; Phenols; Organic acids and derivatives; Organosulfonic acids and derivatives; Organooxygen compounds; Sulfonyls; Organosulfonic acids; Arylsulfonic acids and derivatives; Benzene and substituted derivatives; Benzenoids; Arylsufonic acids; 1-sulfo,2-unsubstituted aromatic compounds; Organic oxides; Hydrocarbon deriva…
NA	NA	248.989	1.52	NA	5	Organic compounds; Organosulfur compounds; Benzenesulfonic acids and derivatives; Benzyl alcohols; Alcohols and polyols; Phenols; Organic acids and derivatives; Organosulfonic acids and derivatives; Primary alcohols; Organooxygen compounds; Sulfonyls; Organosulfonic acids; Sulfuric acid monoesters; Benzene and substituted derivatives; Benzenoids; Phenylsulfates; Aromatic alcohols; Arylsufonic aci…
NA	NA	249.037	3.29	NA	5	Organic compounds; Organic acids and derivatives; Organooxygen compounds; Benzene and substituted derivatives; Benzenoids; Organic oxides; Hydrocarbon derivatives; Organic oxygen compounds; Phenoxy compounds; Chemical entities
NA	NA	249.037	3.75	NA	5	Organic compounds; Organoheterocyclic compounds; Organosulfur compounds; Amino acids, peptides, and analogues; Alpha amino acids and derivatives; Phenols; Catechols; Phenethylamines; Organic acids and derivatives; Carboxylic acids and derivatives; Organonitrogen compounds; Organooxygen compounds; Amino acids and derivatives; Azoles; Monoalkylamines; Benzenediols; Carbonyl compounds; Benzene and s…
NA	NA	249.038	2.04	NA	5	Organic compounds; Organosulfur compounds; Organic acids and derivatives; Organooxygen compounds; Organic thiophosphoric acids and derivatives; Thiophosphoric acid esters; Benzene and substituted derivatives; Benzenoids; Organic oxides; Hydrocarbon derivatives; Organic oxygen compounds; Phenoxy compounds; Phenyl thiophosphates; Chemical entities
NA	NA	254.994	4.96	NA	5	Organic compounds; Organic acids and derivatives; Organooxygen compounds; Toluenes; Organic thiophosphoric acids and derivatives; Thiophosphoric acid esters; Benzene and substituted derivatives; Benzenoids; Organic anions; Organic oxides; Hydrocarbon derivatives; Organic oxygen compounds; Phenoxy compounds; Chemical entities
NA	NA	261.978	1.28	NA	5	Organic compounds; Organosulfur compounds; Benzenesulfonic acids and derivatives; Sulfobenzoic acids; 2-sulfobenzoic acids; Phenols; Benzoic acids and derivatives; Organic acids and derivatives; Carboxylic acids and derivatives; Organosulfonic acids and derivatives; Benzoyl derivatives; Organooxygen compounds; Sulfonyls; Organosulfonic acids; Carboxylic acids; Hydroxybenzoic acid derivatives; Ary…
NA	NA	270.989	4.41	NA	5	Organic compounds; Organic acids and derivatives; Organooxygen compounds; Organic thiophosphoric acids and derivatives; Thiophosphoric acid esters; Benzene and substituted derivatives; Benzenoids; Organic anions; Organic oxides; Hydrocarbon derivatives; Organic oxygen compounds; Aryl thiophosphates; Phenoxy compounds; Phenyl thiophosphates; Chemical entities
NA	NA	274.047	6.39	NA	5	Organic compounds; Organosulfur compounds; Organic acids and derivatives; Organooxygen compounds; Organothiophosphorus compounds; Benzene and substituted derivatives; Benzenoids; Sulfenyl compounds; Organic dithiophosphoric acids and derivatives; Organic anions; Organic oxides; Hydrocarbon derivatives; Dithiophosphate O-esters; Organic oxygen compounds; Phenoxy compounds; Chemical entities
NA	NA	280.971	3.34	NA	5	Organic compounds; Phenols; Benzoic acids and derivatives; Organic acids and derivatives; Carboxylic acids and derivatives; Benzoyl derivatives; Organooxygen compounds; Carboxylic acids; Hydroxybenzoic acid derivatives; Gallic acid and derivatives; Benzene and substituted derivatives; Polyols; Benzoic acids; Gallic acids; Organic oxides; Hydrocarbon derivatives; Organic oxygen compounds; Chemical…
NA	NA	282.005	0.79	NA	5	Organic compounds; Organosulfur compounds; Benzenesulfonic acids and derivatives; Sulfobenzoic acids; Benzoic acids and derivatives; Organic acids and derivatives; Carboxylic acids and derivatives; Organosulfonic acids and derivatives; Benzoyl derivatives; Organooxygen compounds; Organic sulfuric acids and derivatives; Monocarboxylic acids and derivatives; Sulfonyls; Organosulfonic acids; Sulfuri…
NA	NA	284.968	2.33	NA	5	Organic compounds; Organosulfur compounds; Benzenesulfonic acids and derivatives; Sulfobenzoic acids; Benzoic acids and derivatives; Organic acids and derivatives; Carboxylic acids and derivatives; Organosulfonic acids and derivatives; Benzoyl derivatives; Organooxygen compounds; Monocarboxylic acids and derivatives; Sulfonyls; Organosulfonic acids; Carboxylic acids; Arylsulfonic acids and deriva…
NA	NA	285.909	0.82	NA	5	Organic compounds; Halobenzenes; Phenols; Organic acids and derivatives; Organohalogen compounds; Organosulfonic acids and derivatives; Organooxygen compounds; Organic phosphoric acids and derivatives; Phosphate esters; Aryl chlorides; Chlorobenzenes; Sulfonyls; Organochlorides; Benzene and substituted derivatives; Halophenols; Benzenoids; Chlorophenols; Aryl halides; Organic oxides; Hydrocarbon …
NA	NA	290.944	0.6	NA	5	Organic compounds; Organosulfur compounds; Benzenesulfonic acids and derivatives; Sulfobenzoic acids; Phenols; Benzoic acids and derivatives; Organic acids and derivatives; Carboxylic acids and derivatives; Organosulfonic acids and derivatives; Benzoyl derivatives; Organooxygen compounds; Sulfonyls; Organosulfonic acids; Carboxylic acids; Arylsulfonic acids and derivatives; Benzene and substitute…
NA	NA	292.031	4.12	NA	5	Organic compounds; Amino acids, peptides, and analogues; Alpha amino acids and derivatives; Phenols; Organic acids and derivatives; Carboxylic acids and derivatives; Organonitrogen compounds; Organooxygen compounds; Amino acids and derivatives; Carboxylic acids; Carbonyl compounds; Benzene and substituted derivatives; Alpha amino acids; Benzenoids; Amines; Organic oxides; Hydrocarbon derivatives;…
NA	NA	296.95	4.29	NA	5	Organic compounds; Organic acids and derivatives; Organooxygen compounds; Organic phosphoric acids and derivatives; Phosphate esters; Benzene and substituted derivatives; Benzenoids; Organic oxides; Hydrocarbon derivatives; Organic oxygen compounds; Aryl phosphates; Aryl phosphomonoesters; Aryl phosphodiesters; Phenoxy compounds; Chemical entities
NA	NA	304.907	0.87	NA	5	Organic compounds; Organic acids and derivatives; Organooxygen compounds; Benzene and substituted derivatives; Benzenoids; Organic oxides; Hydrocarbon derivatives; Arylsulfates; Organic oxygen compounds; Aryl phosphates; Aryl phosphomonoesters; Phenoxy compounds; Chemical entities
NA	NA	306.956	4.94	NA	5	Organic compounds; Organosulfur compounds; Organic acids and derivatives; Organosulfonic acids and derivatives; Organooxygen compounds; Organic sulfuric acids and derivatives; Toluenes; Sulfonyls; Sulfuric acid monoesters; Benzene and substituted derivatives; Benzenoids; Tosyl compounds; Sulfuric acid esters; Organic anions; Organic oxides; Hydrocarbon derivatives; Benzenesulfonyl compounds; Orga…
NA	NA	312.909	3.02	NA	5	Organic compounds; Organic acids and derivatives; Organooxygen compounds; Organic thiophosphoric acids and derivatives; Thiophosphoric acid esters; Benzene and substituted derivatives; Benzenoids; Organic dithiophosphoric acids and derivatives; Hydrocarbon derivatives; Dithiophosphate O-esters; Organic oxygen compounds; Aryl thiophosphates; Phenoxy compounds; Phenyl thiophosphates; Chemical entit…
NA	NA	314.025	4.14	NA	5	Organic compounds; Nitrobenzenes; Alpha amino acids and derivatives; Phenols; Benzoic acids and derivatives; Benzamides; Hippuric acids and derivatives; Organic acids and derivatives; Carboxylic acids and derivatives; Organonitrogen compounds; Benzoyl derivatives; Organooxygen compounds; Carboxylic acid derivatives; Monocarboxylic acids and derivatives; Organic nitro compounds; Organic oxoazanium…
NA	NA	314.025	4.37	NA	5	Organic compounds; Nitrobenzenes; Alpha amino acids and derivatives; Phenols; Nitrophenols; Benzoic acids and derivatives; Benzamides; Organic acids and derivatives; Carboxylic acids and derivatives; Organonitrogen compounds; Benzoyl derivatives; Organooxygen compounds; Carboxylic acid derivatives; Monocarboxylic acids and derivatives; Organic nitro compounds; Organic oxoazanium compounds; Benzen…
NA	NA	316.964	4.96	NA	5	Organic compounds; Organic acids and derivatives; Organooxygen compounds; Organic phosphoric acids and derivatives; Phosphate esters; Benzene and substituted derivatives; Benzenoids; Organic oxides; Hydrocarbon derivatives; Organic oxygen compounds; Aryl phosphates; Aryl phosphomonoesters; Phenyl phosphates; Phenoxy compounds; Chemical entities
NA	NA	326.031	0.72	NA	5	Organic compounds; Organosulfur compounds; Organic acids and derivatives; Organonitrogen compounds; Organooxygen compounds; Organic thiophosphoric acids and derivatives; Organothiophosphorus compounds; Thiophosphoric acid esters; Benzene and substituted derivatives; Benzenoids; Sulfenyl compounds; Organic dithiophosphoric acids and derivatives; Dithiophosphate S-esters; Organic oxides; Hydrocarbo…
NA	NA	326.924	4.95	NA	5	Organic compounds; Organosulfur compounds; Benzenesulfonic acids and derivatives; Organic acids and derivatives; Organosulfonic acids and derivatives; Organooxygen compounds; Toluenes; Sulfonyls; Arylsulfonic acids and derivatives; Benzene and substituted derivatives; Benzenoids; Arylsufonic acids; 1-sulfo,2-unsubstituted aromatic compounds; Organic oxides; Hydrocarbon derivatives; Benzenesulfony…
NA	NA	330.02	2.45	NA	5	Organic compounds; Amino acids, peptides, and analogues; Nitrobenzenes; Alpha amino acids and derivatives; Phenols; Benzoic acids and derivatives; Benzamides; Hippuric acids and derivatives; Organic acids and derivatives; Carboxylic acids and derivatives; Organonitrogen compounds; Benzoyl derivatives; Organooxygen compounds; Amino acids and derivatives; Carboxylic acid amides; Carboxylic acid der…
NA	NA	330.02	3.09	NA	5	Organic compounds; Nitrobenzenes; Alcohols and polyols; Phenols; Nitrophenols; Organic acids and derivatives; Carboxylic acids and derivatives; Organonitrogen compounds; Organooxygen compounds; Monocarboxylic acids and derivatives; Organic nitro compounds; Carboxylic acids; Organic oxoazanium compounds; Benzene and substituted derivatives; Benzenoids; Organic zwitterions; Organic 1,3-dipolar comp…
NA	NA	330.028	4.2	NA	5	Organic compounds; Organosulfur compounds; Amino acids, peptides, and analogues; Alpha amino acids and derivatives; Alkyl aryl ethers; Phenols; Anisoles; Ethers; Organic acids and derivatives; Carboxylic acids and derivatives; Organonitrogen compounds; Organooxygen compounds; Amino acids and derivatives; Organic sulfuric acids and derivatives; Carboxylic acid amides; Carboxylic acid derivatives; …
NA	NA	331.01	0.8	NA	5	Organic compounds; Organoheterocyclic compounds; Pyridines and derivatives; Organic acids and derivatives; Organonitrogen compounds; Organooxygen compounds; Organic phosphoric acids and derivatives; Phosphate esters; Organic nitro compounds; Organic oxoazanium compounds; Benzene and substituted derivatives; Benzenoids; Organic 1,3-dipolar compounds; Allyl-type 1,3-dipolar organic compounds; Organ…
NA	NA	332.019	6.4	NA	5	Organic compounds; Anthracenes; Naphthalenes; Phenanthrenes and derivatives; Ketones; Phenols; Anthraquinones; Organic acids and derivatives; Carboxylic acids and derivatives; Organonitrogen compounds; Organooxygen compounds; Monocarboxylic acids and derivatives; Organic nitro compounds; Carboxylic acids; Organic oxoazanium compounds; Carbonyl compounds; Naphthalenecarboxylic acids and derivative…
NA	NA	334.937	4.95	NA	5	Organic compounds; Organic acids and derivatives; Organooxygen compounds; Organic sulfuric acids and derivatives; Toluenes; Sulfuric acid monoesters; Benzene and substituted derivatives; Benzenoids; Phenylsulfates; Sulfuric acid esters; Organic anions; Organic oxides; Hydrocarbon derivatives; Arylsulfates; Organic oxygen compounds; Phenoxy compounds; Chemical entities
NA	NA	335.935	4.96	NA	5	Organic compounds; Organosulfur compounds; Benzenesulfonic acids and derivatives; Organic acids and derivatives; Organonitrogen compounds; Organooxygen compounds; Toluenes; Sulfonyls; Organic thiophosphoric acids and derivatives; Thiophosphoric acid esters; Benzene and substituted derivatives; Benzenoids; Tosyl compounds; Organic oxides; Hydrocarbon derivatives; Benzenesulfonyl compounds; Organop…
NA	NA	340.067	0.63	NA	5	Organic compounds; Organoheterocyclic compounds; Carbohydrates and carbohydrate conjugates; Pyrans; Alcohols and polyols; Sugar acids and derivatives; Ethers; Organic acids and derivatives; Carboxylic acids and derivatives; Organonitrogen compounds; Anilides; Organooxygen compounds; Glucuronides; Hydroxy acids and derivatives; Carboxylic acid amides; Monocarboxylic acids and derivatives; Carboxyl…
NA	NA	340.994	4.51	NA	5	Organic compounds; Organosulfur compounds; Organic acids and derivatives; Carboxylic acids and derivatives; Organooxygen compounds; Organic sulfuric acids and derivatives; Organosulfonic acids; Sulfuric acid monoesters; Carboxylic acids; Benzene and substituted derivatives; Benzenoids; Sulfuric acid esters; Organic oxides; Hydrocarbon derivatives; Arylsulfates; Organic oxygen compounds; Phenoxy c…
NA	NA	349.939	4.95	NA	5	Organic compounds; Organosulfur compounds; Organic acids and derivatives; Organonitrogen compounds; Organooxygen compounds; Toluenes; Sulfonyls; Organic thiophosphoric acids and derivatives; Organothiophosphorus compounds; Thiophosphoric acid esters; Benzene and substituted derivatives; Benzenoids; Sulfenyl compounds; Dithiophosphate S-esters; Organic oxides; Hydrocarbon derivatives; Benzenesulfo…
NA	NA	356.924	3.97	NA	5	Organic compounds; Organoheterocyclic compounds; Organosulfur compounds; Thiazoles; Organic acids and derivatives; Organonitrogen compounds; Organooxygen compounds; Organic phosphoric acids and derivatives; Phosphate esters; Azoles; Arylsulfonic acids and derivatives; Benzene and substituted derivatives; Benzenoids; Organic oxides; Azacyclic compounds; Heteroaromatic compounds; Hydrocarbon deriva…
NA	NA	357.99	0.79	NA	5	Organic compounds; Organic acids and derivatives; Organonitrogen compounds; Organooxygen compounds; Organic sulfuric acids and derivatives; Monoalkylamines; Sulfuric acid monoesters; Benzene and substituted derivatives; Benzenoids; Amines; Primary amines; Phenylsulfates; Sulfuric acid esters; Alkyl sulfates; Aralkylamines; Organic oxides; Hydrocarbon derivatives; Amino acids; Arylsulfates; Organo…
NA	NA	365.018	1.88	NA	5	Organic compounds; Organoheterocyclic compounds; Carbohydrates and carbohydrate conjugates; Pyrans; Alcohols and polyols; Sugar acids and derivatives; Ethers; Organic acids and derivatives; Carboxylic acids and derivatives; Organooxygen compounds; Glucuronides; Organic sulfuric acids and derivatives; Hydroxy acids and derivatives; Monocarboxylic acids and derivatives; Sulfuric acid monoesters; Ca…
NA	NA	368.978	4.36	NA	5	Organic compounds; Alcohols and polyols; Phenols; Organic acids and derivatives; Carboxylic acids and derivatives; Organooxygen compounds; Organic phosphoric acids and derivatives; Phosphate esters; Monocarboxylic acids and derivatives; Carboxylic acids; Carbonyl compounds; Benzene and substituted derivatives; Benzenoids; Alkyl phosphates; Monoalkyl phosphates; Organic oxides; Hydrocarbon derivat…
NA	NA	377.934	4.96	NA	5	Organic compounds; Organoheterocyclic compounds; Organosulfur compounds; Organic acids and derivatives; Organosulfonic acids and derivatives; Organonitrogen compounds; Organooxygen compounds; Organic sulfuric acids and derivatives; Azoles; Sulfuric acid monoesters; Benzene and substituted derivatives; Benzenoids; Phenylsulfates; Sulfuric acid esters; Organic oxides; Azacyclic compounds; Heteroaro…
NA	NA	379.914	3.94	NA	5	Organic compounds; Nitrobenzenes; Phenols; Nitrophenols; Benzoic acids and derivatives; Organic acids and derivatives; Carboxylic acids and derivatives; Organonitrogen compounds; Benzoyl derivatives; Organooxygen compounds; Organic nitro compounds; Carboxylic acids; Hydroxybenzoic acid derivatives; Organic oxoazanium compounds; Nitrobenzoic acids and derivatives; Benzene and substituted derivativ…
NA	NA	382.012	4.15	NA	5	Organic compounds; Nitrobenzenes; Phenols; Benzoic acids and derivatives; Organic acids and derivatives; Carboxylic acids and derivatives; Organonitrogen compounds; Benzoyl derivatives; Organooxygen compounds; Carboxylic acid derivatives; Monocarboxylic acids and derivatives; Organic nitro compounds; Organic oxoazanium compounds; Nitrobenzoic acids and derivatives; Benzene and substituted derivat…
NA	NA	389.091	6.58	NA	5	Organic compounds; Ethers; Prenol lipids; Organic acids and derivatives; Organooxygen compounds; Organic sulfuric acids and derivatives; Sulfuric acid monoesters; Carbonyl compounds; Benzene and substituted derivatives; Phenol ethers; Benzenoids; Sulfuric acid esters; Organic oxides; Hydrocarbon derivatives; Organic oxygen compounds; Phenoxy compounds; Chemical entities
NA	NA	390.96	4.12	NA	5	Organic compounds; Organoheterocyclic compounds; Pyrans; Benzopyrans; Phenols; Chromones; Phenylpropanoids and polyketides; Organooxygen compounds; Pyranones and derivatives; Isoflavones; Benzene and substituted derivatives; Benzenoids; Isoflavonoids; Isoflav-2-enes; 1-benzopyrans; Organic oxides; Oxacyclic compounds; Heteroaromatic compounds; Hydrocarbon derivatives; Hydroxyisoflavonoids; Organi…
NA	NA	396.89	12.53	NA	5	Organic compounds; Organosulfur compounds; Organic acids and derivatives; Organooxygen compounds; Organic thiophosphoric acids and derivatives; Thiophosphoric acid esters; Benzene and substituted derivatives; Benzenoids; Organic oxides; Hydrocarbon derivatives; Organic oxygen compounds; Aryl thiophosphates; Phenoxy compounds; Phenyl thiophosphates; Chemical entities
NA	NA	397.002	4.95	NA	5	Organic compounds; Organoheterocyclic compounds; Organosulfur compounds; Benzenesulfonic acids and derivatives; Ketones; Organic acids and derivatives; Organosulfonic acids and derivatives; Benzoyl derivatives; Organooxygen compounds; Sulfonyls; Carbonyl compounds; Arylsulfonic acids and derivatives; Benzene and substituted derivatives; Benzenoids; Arylsufonic acids; 1-sulfo,2-unsubstituted aroma…
NA	NA	399.078	4.5	NA	5	Organic compounds; Organoheterocyclic compounds; Lipids and lipid-like molecules; Amino acids, peptides, and analogues; Alpha amino acids and derivatives; Alcohols and polyols; Phenols; Hippuric acids and derivatives; Organic acids and derivatives; Carboxylic acids and derivatives; Organonitrogen compounds; Organooxygen compounds; Fatty amides; Amino acids and derivatives; Peptides; Carboxylic ac…
NA	NA	402.924	4.95	NA	5	Organic compounds; Organosulfur compounds; Benzenesulfonic acids and derivatives; Sulfobenzoic acids; Benzoic acids and derivatives; Organic acids and derivatives; Carboxylic acids and derivatives; Organosulfonic acids and derivatives; Benzoyl derivatives; Organooxygen compounds; Toluenes; Sulfonyls; Organosulfonic acids; Carboxylic acids; Arylsulfonic acids and derivatives; Benzene and substitut…
NA	NA	411.126	12.87	NA	5	Organic compounds; Organoheterocyclic compounds; Naphthalenes; Phenols; Organonitrogen compounds; Organooxygen compounds; Quinolines and derivatives; Benzene and substituted derivatives; Benzenoids; Benzacridines; Azacyclic compounds; Heteroaromatic compounds; Hydrocarbon derivatives; Organic oxygen compounds; Organic nitrogen compounds; Chemical entities
NA	NA	412.976	4.94	NA	5	Organic compounds; Organosulfur compounds; Benzenesulfonic acids and derivatives; Ketones; Benzophenones; Phenols; Organic acids and derivatives; Organosulfonic acids and derivatives; Benzoyl derivatives; Organooxygen compounds; Diphenylmethanes; Toluenes; Sulfonyls; Organosulfonic acid esters; Organosulfonic acids; Cresols; Carbonyl compounds; Arylsulfonic acids and derivatives; Benzene and subs…
NA	NA	415.964	3.98	NA	5	Organic compounds; Organosulfur compounds; Naphthalenes; Phenols; Organic acids and derivatives; Organosulfonic acids and derivatives; Organonitrogen compounds; Organooxygen compounds; Azo compounds; Sulfonyls; Organosulfonic acids; Arylsulfonic acids and derivatives; Benzene and substituted derivatives; Naphthols and derivatives; Benzenoids; Arylsufonic acids; 1-sulfo,2-unsubstituted aromatic co…
NA	NA	416.872	13.41	NA	5	Organic compounds; Organosulfur compounds; Organic acids and derivatives; Organooxygen compounds; Organic thiophosphoric acids and derivatives; Organothiophosphorus compounds; Thiophosphoric acid esters; Benzene and substituted derivatives; Benzenoids; Sulfenyl compounds; Organic oxides; Hydrocarbon derivatives; Organic oxygen compounds; Phenoxy compounds; Phenyl thiophosphates; Chemical entities
NA	NA	417.927	4.95	NA	5	Organic compounds; Organosulfur compounds; Benzenesulfonic acids and derivatives; Organic acids and derivatives; Organosulfonic acids and derivatives; Organooxygen compounds; Organic phosphoric acids and derivatives; Phosphate esters; Toluenes; Sulfonyls; Organosulfonic acid esters; Organic thiophosphoric acids and derivatives; Thiophosphoric acid esters; Arylsulfonic acids and derivatives; Benze…
NA	NA	440.031	4.13	NA	5	Organic compounds; Organosulfur compounds; Naphthalenes; Benzenesulfonic acids and derivatives; Nitrobenzenes; Phenols; Benzoic acids and derivatives; Organic acids and derivatives; Carboxylic acids and derivatives; Organosulfonic acids and derivatives; Organonitrogen compounds; Benzoyl derivatives; Organooxygen compounds; Organic nitro compounds; Sulfonyls; Organosulfonic acids; Hydroxybenzoic a…
NA	NA	441.06	4.13	NA	5	Organic compounds; Organoheterocyclic compounds; Organosulfur compounds; Amino acids, peptides, and analogues; Benzenesulfonamides; Alpha amino acids and derivatives; Phenols; Organic acids and derivatives; Carboxylic acids and derivatives; Organosulfonic acids and derivatives; Organonitrogen compounds; Organooxygen compounds; Amino acids and derivatives; Carboxylic acid amides; Carboxylic acid d…
NA	NA	445.098	1.14	NA	5	Organic compounds; Organoheterocyclic compounds; Carbohydrates and carbohydrate conjugates; Pyrans; Alcohols and polyols; Phenols; Sugar acids and derivatives; Ethers; Organic acids and derivatives; Carboxylic acids and derivatives; Organooxygen compounds; Glucuronides; Hydroxy acids and derivatives; Monocarboxylic acids and derivatives; Carboxylic acids; Monosaccharides; Acetals; Secondary alcoh…
NA	NA	445.098	1.53	NA	5	Organic compounds; Organoheterocyclic compounds; Carbohydrates and carbohydrate conjugates; Pyrans; Alcohols and polyols; Sugar acids and derivatives; Ethers; Organic acids and derivatives; Carboxylic acids and derivatives; Organooxygen compounds; Glucuronides; Hydroxy acids and derivatives; Monocarboxylic acids and derivatives; Carboxylic acids; Monosaccharides; Acetals; Secondary alcohols; Beta…
NA	NA	458.956	4.97	NA	5	Organic compounds; Organoheterocyclic compounds; Organosulfur compounds; Benzenesulfonic acids and derivatives; Pyridines and derivatives; Organic acids and derivatives; Organosulfonic acids and derivatives; Organonitrogen compounds; Organooxygen compounds; Organic phosphoric acids and derivatives; Phosphate esters; Toluenes; Sulfonyls; Organosulfonic acid esters; Arylsulfonic acids and derivativ…
NA	NA	484.86	13.42	NA	5	Organic compounds; Nitrobenzenes; Phenols; Benzoic acids and derivatives; Organic acids and derivatives; Organonitrogen compounds; Benzoyl derivatives; Organooxygen compounds; Organic nitro compounds; Organic oxoazanium compounds; Benzene and substituted derivatives; Benzenoids; Organic 1,3-dipolar compounds; Allyl-type 1,3-dipolar organic compounds; Propargyl-type 1,3-dipolar organic compounds; …
NA	NA	510.784	13.37	NA	5	Organic compounds; Organosulfur compounds; Organic acids and derivatives; Organooxygen compounds; Organophosphorus compounds; Organothiophosphorus compounds; Sulfenyl compounds; Organic dithiophosphoric acids and derivatives; Dithiophosphate S-esters; Hydrocarbon derivatives; Dithiophosphate O-esters; Organic oxygen compounds; Phenoxy compounds; Chemical entities
NA	NA	514.98	3.96	NA	5	Organic compounds; Organosulfur compounds; Anthracenes; Naphthalenes; Phenols; Anthraquinones; Organic acids and derivatives; Organosulfonic acids and derivatives; Organonitrogen compounds; Organooxygen compounds; Azo compounds; Sulfonyls; Organosulfonic acids; Arylsulfonic acids and derivatives; Nitronaphthalenes; Benzenoids; Primary amines; Arylsufonic acids; 1-sulfo,2-unsubstituted aromatic co…
NA	NA	520.909	12.95	NA	5	Organic compounds; Organoheterocyclic compounds; Organosulfur compounds; Naphthalenes; Nitrobenzenes; Phenols; Organic acids and derivatives; Organosulfonic acids and derivatives; Organonitrogen compounds; Organooxygen compounds; Azo compounds; Organic nitro compounds; Sulfonyls; Organosulfonic acids; Organic oxoazanium compounds; Arylsulfonic acids and derivatives; Benzene and substituted deriva…
NA	NA	535.053	4.33	NA	5	Organic compounds; Amino acids, peptides, and analogues; Nitrobenzenes; Alpha amino acids and derivatives; Alcohols and polyols; Phenols; Benzoic acids and derivatives; Benzamides; Hippuric acids and derivatives; Organic acids and derivatives; Carboxylic acids and derivatives; Organonitrogen compounds; Benzoyl derivatives; Organooxygen compounds; Amino acids and derivatives; Peptides; Carboxylic …
NA	NA	552.847	12.8	NA	5	Organic compounds; Naphthalenes; Alcohols and polyols; Phenols; Organonitrogen compounds; Organooxygen compounds; Organic nitro compounds; Organic oxoazanium compounds; Benzene and substituted derivatives; Polyols; Benzenoids; Organic 1,3-dipolar compounds; Allyl-type 1,3-dipolar organic compounds; Propargyl-type 1,3-dipolar organic compounds; Organic oxides; C-nitro compounds; Hydrocarbon deriva…
NA	NA	552.847	13.45	NA	5	Organic compounds; Naphthalenes; Alcohols and polyols; Phenols; Organonitrogen compounds; Organooxygen compounds; Organic nitro compounds; Organic oxoazanium compounds; Benzene and substituted derivatives; Polyols; Benzenoids; Organic 1,3-dipolar compounds; Allyl-type 1,3-dipolar organic compounds; Propargyl-type 1,3-dipolar organic compounds; Organic oxides; C-nitro compounds; Hydrocarbon deriva…
NA	NA	573.049	6.63	NA	5	Organic compounds; Organoheterocyclic compounds; Carbohydrates and carbohydrate conjugates; Alcohols and polyols; Phenols; Benzoic acids and derivatives; Ethers; Organic acids and derivatives; Carboxylic acids and derivatives; Primary alcohols; Benzoyl derivatives; Organooxygen compounds; Carboxylic acid derivatives; Carboxylic acid esters; Disaccharides; Acetals; Secondary alcohols; Oxanes; Glyc…
NA	NA	578.772	13.25	NA	5	Organic compounds; Organosulfur compounds; Organic acids and derivatives; Organooxygen compounds; Organic thiophosphoric acids and derivatives; Organothiophosphorus compounds; Thiophosphoric acid esters; Benzene and substituted derivatives; Benzenoids; Sulfenyl compounds; Organic dithiophosphoric acids and derivatives; Dithiophosphate S-esters; Organic oxides; Hydrocarbon derivatives; Dithiophosp…
NA	NA	578.772	13.52	NA	5	Organic compounds; Organosulfur compounds; Organic acids and derivatives; Organooxygen compounds; Organic thiophosphoric acids and derivatives; Thiophosphoric acid esters; Benzene and substituted derivatives; Benzenoids; Organic oxides; Hydrocarbon derivatives; Organic oxygen compounds; Aryl thiophosphates; Phenoxy compounds; Phenyl thiophosphates; Chemical entities
NA	NA	582.968	3.96	NA	5	Organic compounds; Organosulfur compounds; Naphthalenes; Phenols; Organic acids and derivatives; Organosulfonic acids and derivatives; Organonitrogen compounds; Organooxygen compounds; Azo compounds; Sulfonyls; Organosulfonic acids; Arylsulfonic acids and derivatives; Naphthols and derivatives; Benzenoids; Arylsufonic acids; 1-sulfo,2-unsubstituted aromatic compounds; Naphthalene sulfonates; Naph…
NA	NA	589.9	12.97	NA	5	Organic compounds; Organoheterocyclic compounds; Carbohydrates and carbohydrate conjugates; Nitrobenzenes; Alcohols and polyols; Phenols; Benzoic acids and derivatives; Ethers; Organic acids and derivatives; Carboxylic acids and derivatives; Organonitrogen compounds; Benzoyl derivatives; Organooxygen compounds; Organic nitro compounds; Hydroxybenzoic acid derivatives; Organic oxoazanium compounds…
NA	NA	601.224	9.1	NA	5	Organic compounds; Organoheterocyclic compounds; Carbohydrates and carbohydrate conjugates; Amino acids, peptides, and analogues; Alpha amino acids and derivatives; Alcohols and polyols; Phenols; Lactams; Phenylpropanoids and polyketides; Organic acids and derivatives; Carboxylic acids and derivatives; Organonitrogen compounds; Organooxygen compounds; Amino acids and derivatives; Peptides; Carbox…
NA	NA	611.073	12.62	NA	5	Organic compounds; Organoheterocyclic compounds; Carbohydrates and carbohydrate conjugates; Lipids and lipid-like molecules; Alcohols and polyols; Phenols; Benzoic acids and derivatives; Ethers; Organic acids and derivatives; Carboxylic acids and derivatives; Primary alcohols; Benzoyl derivatives; Organooxygen compounds; Pyrogallols and derivatives; Carboxylic acid derivatives; Carboxylic acid es…
NA	NA	611.073	7.99	NA	5	Organic compounds; Organoheterocyclic compounds; Carbohydrates and carbohydrate conjugates; Alcohols and polyols; Phenols; Benzoic acids and derivatives; Ethers; Organic acids and derivatives; Carboxylic acids and derivatives; Primary alcohols; Benzoyl derivatives; Organooxygen compounds; Pyrogallols and derivatives; Carboxylic acid derivatives; Carboxylic acid esters; Hydroxybenzoic acid derivat…
NA	NA	620.835	12.79	NA	5	Organic compounds; Organoheterocyclic compounds; Carbohydrates and carbohydrate conjugates; Benzopyrans; Alcohols and polyols; Phenols; Tannins; Phenylpropanoids and polyketides; Organic acids and derivatives; Organooxygen compounds; Organic phosphoric acids and derivatives; Phosphate esters; Monosaccharides; Secondary alcohols; Benzene and substituted derivatives; Polyols; Benzenoids; 1-benzopyr…
NA	NA	650.955	3.95	NA	5	Organic compounds; Organosulfur compounds; Naphthalenes; Benzenesulfonic acids and derivatives; Phenols; Organic acids and derivatives; Organosulfonic acids and derivatives; Organonitrogen compounds; Organooxygen compounds; Azo compounds; Sulfonyls; Organosulfonic acids; Arylsulfonic acids and derivatives; Benzene and substituted derivatives; Naphthols and derivatives; Benzenoids; Arylsufonic aci…
NA	NA	651.066	6.63	NA	5	Organic compounds; Organoheterocyclic compounds; Lactones; Pyrans; Benzopyrans; Alkyl aryl ethers; Anisoles; Coumarins and derivatives; Benzoic acids and derivatives; Benzamides; Ethers; Phenylpropanoids and polyketides; Organic acids and derivatives; Carboxylic acids and derivatives; Organonitrogen compounds; Benzoyl derivatives; Organooxygen compounds; Carboxylic acid amides; Pyranones and deri…
NA	NA	725.087	6.32	NA	5	Organic compounds; Organoheterocyclic compounds; Organosulfur compounds; Amino acids, peptides, and analogues; Alpha amino acids and derivatives; Organic acids and derivatives; Carboxylic acids and derivatives; Organonitrogen compounds; Organooxygen compounds; Amino acids and derivatives; Peptides; Organic sulfuric acids and derivatives; Carboxylic acid amides; Carboxylic acid derivatives; N-acyl…
NA	NA	745.194	4.28	NA	5	Organic compounds; Organoheterocyclic compounds; Lipids and lipid-like molecules; Amino acids, peptides, and analogues; Alpha amino acids and derivatives; Pyrroles; Phenols; Tryptamines and derivatives; Phenethylamines; Amphetamines and derivatives; Indoles and derivatives; Organic acids and derivatives; Carboxylic acids and derivatives; Organonitrogen compounds; Organooxygen compounds; Fatty ami…
NA	NA	753.082	7.97	NA	5	Organic compounds; Organoheterocyclic compounds; Organosulfur compounds; Amino acids, peptides, and analogues; Alpha amino acids and derivatives; Lactams; Organic acids and derivatives; Carboxylic acids and derivatives; Organonitrogen compounds; Organooxygen compounds; Amino acids and derivatives; Peptides; Organic sulfuric acids and derivatives; Azo compounds; Carboxylic acid amides; Carboxylic …
NA	NA	756.809	13.41	NA	5	Organic compounds; Organoheterocyclic compounds; Organosulfur compounds; Carbohydrates and carbohydrate conjugates; Pyrimidines and pyrimidine derivatives; Alcohols and polyols; Phenols; Phenylpropanoids and polyketides; Organic acids and derivatives; Organonitrogen compounds; Organooxygen compounds; Organic phosphoric acids and derivatives; Phosphate esters; Azo compounds; Diazines; Pentoses; Mo…
NA	NA	756.809	13.7	NA	5	Organic compounds; Organoheterocyclic compounds; Organosulfur compounds; Benzenesulfonic acids and derivatives; Nitrobenzenes; Phenols; Organic acids and derivatives; Organosulfonic acids and derivatives; Organonitrogen compounds; Organooxygen compounds; Azo compounds; Organic nitro compounds; Sulfonyls; Organosulfonic acids; Organic oxoazanium compounds; Arylsulfonic acids and derivatives; Benze…
NA	NA	785.126	8.42	NA	5	Organic compounds; Organoheterocyclic compounds; Carbohydrates and carbohydrate conjugates; Lipids and lipid-like molecules; Alcohols and polyols; Phenols; Tyrosols and derivatives; Sugar acids and derivatives; Ethers; Prenol lipids; Organic acids and derivatives; Carboxylic acids and derivatives; Primary alcohols; Organooxygen compounds; Pyrogallols and derivatives; Carboxylic acid derivatives; …
NA	NA	824.797	13.72	NA	5	Organic compounds; Organoheterocyclic compounds; Organosulfur compounds; Naphthalenes; Benzenesulfonic acids and derivatives; Phenols; Organic acids and derivatives; Organosulfonic acids and derivatives; Organonitrogen compounds; Organooxygen compounds; Azo compounds; Sulfonyls; Organosulfonic acids; Arylsulfonic acids and derivatives; Benzene and substituted derivatives; Naphthols and derivative…

[truncated: 6 more sheets: Table S10, Table S11, Table S12, Table S13, Table S14, Table S15]
